# Supplementary material for: Tetra­kis­(μ-3-meth­oxy­benzoato-κ2 O 1:O 1′)bis[acetonitrilecopper(II)]
Source: Acta Crystallogr Sect E Struct Rep Online. 2011 Apr 7;67(Pt 5):m557. doi: 10.1107/S1600536811012074 (PMC3089301; doi:10.1107/S1600536811012074)
Supplement: Supplementary file 1 [file e-67-0m557-sup1.cif]

##############################################################################
#                                                                            #
# This CIF contains the data in a paper accepted for publication in          #
# Acta Crystallographica Section E. It conforms to the requirements of       #
# Notes for Authors for Acta Crystallographica Section E, and has been       #
# peer reviewed under the auspices of the IUCr Commission on Journals.       #
#                                                                            #
# Full details of the Crystallographic Information File format               #
# are given in the paper "The Crystallographic Information File (CIF):       #
# a New Standard Archive File for Crystallography" by S. R. Hall, F. H.      #
# Allen and I. D. Brown [Acta Cryst. (1991), A47, 655-685].                  #
#                                                                            #
# The current version of the core CIF dictionary is obtainable from          #
# ftp://ftp.iucr.org/pub/cif_core.dic.                                       #
#                                                                            #
# Software is freely available for graphical display of the structure(s)     #
# in this CIF. For information consult the CIF software page                 #
# http://www.iucr.org/resources/cif/software.                                #
#                                                                            #
# This file may be used for bona fide research purposes within the           #
# scientific community so long as proper attribution is given to the journal # 
# article from which it was obtained.                                        #
#                                                                            #
##############################################################################
data_global
_audit_creation_method     SHELXL-97
_journal_date_recd_electronic     2011-03-13
_journal_date_accepted     2011-03-31
_journal_name_full     'Acta Crystallographica, Section E'
_journal_year     2011
_journal_volume     67
_journal_issue      5
_journal_page_first     m557
_journal_page_last     m557
_journal_paper_category     QM
_journal_coeditor_code     PK2314
_publ_contact_author_name     'Sanjib Kar'
_publ_contact_author_address
;School of Chemical Sciences
National Institute of Science Education and Research,
Institute of Physics Campus,
PO: Sainik School,
Bhubaneswar, Orissa - 751 005,
India
;
_publ_contact_author_email     sanjib@niser.ac.in
_publ_contact_author_fax     +91-674-2304070
_publ_contact_author_phone     +91-674-2304043
_publ_section_title
;\
Tetrakis(\m-3-methoxybenzoato-\
\k^2^<i>O</i>^1^:<i>O</i>^1'^)bis[acetonitrilecopper(II)]
;
loop_
    _publ_author_name
    _publ_author_address
    'Kar, Sanjib'
;School of Chemical Sciences
National Institute of Science Education and Research,
Institute of Physics Campus,
PO: Sainik School,
Bhubaneswar, Orissa 751 005,
India
;
    'Garai, Antara'
;School of Chemical Sciences
National Institute of Science Education and Research,
Institute of Physics Campus,
PO: Sainik School,
Bhubaneswar, Orissa 751 005,
India
;
    'Bala, Sukhen'
;School of Chemical Sciences
National Institute of Science Education and Research,
Institute of Physics Campus,
PO: Sainik School,
Bhubaneswar, Orissa 751 005,
India
;
    'Purohit, Chandra Shekhar'
;School of Chemical Sciences
National Institute of Science Education and Research,
Institute of Physics Campus,
PO: Sainik School,
Bhubaneswar, Orissa 751 005,
India
;
data_I
_audit_creation_method     SHELXL-97
_chemical_name_systematic
;
Tetrakis(\m-3-methoxybenzoato-
\k^2^<i>O</i>^1^:<i>O</i>^1'^)bis[acetonitrilecopper(II)]
;
_chemical_name_common     ?
_chemical_formula_moiety     'C36 H34 Cu2 N2 O12'
_chemical_formula_sum     'C36 H34 Cu2 N2 O12'
_chemical_formula_iupac     '[Cu2 (C8 H7 O3)4 (C2 H3 N)2]'
_chemical_formula_weight     813.73
_chemical_melting_point     ?
_symmetry_cell_setting     monoclinic
_symmetry_space_group_name_H-M     'P 21/n'
_symmetry_space_group_name_Hall     '-P 2yn'
loop_
    _symmetry_equiv_pos_as_xyz
    'x, y, z'
    '-x+1/2, y+1/2, -z+1/2'
    '-x, -y, -z'
    'x-1/2, -y-1/2, z-1/2'
_cell_length_a     7.2117(7)
_cell_length_b     19.6502(3)
_cell_length_c     12.6186(9)
_cell_angle_alpha     90.00
_cell_angle_beta     90.016(9)
_cell_angle_gamma     90.00
_cell_volume     1788.2(3)
_cell_formula_units_Z     2
_cell_measurement_reflns_used     9972
_cell_measurement_theta_min     2.63
_cell_measurement_theta_max     27.35
_cell_measurement_temperature     293(2)
_exptl_crystal_description     block
_exptl_crystal_colour     green
_exptl_crystal_size_max     0.25
_exptl_crystal_size_mid     0.22
_exptl_crystal_size_min     0.08
_exptl_crystal_density_diffrn     1.512
_exptl_crystal_density_meas     ?
_exptl_crystal_density_method     'not measured'
_exptl_crystal_F_000     836
_exptl_absorpt_coefficient_mu     1.256
_exptl_absorpt_correction_type     multi-scan
_exptl_absorpt_process_details     '(SADABS; Bruker, 2007)'
_exptl_absorpt_correction_T_min     0.620
_exptl_absorpt_correction_T_max     0.746
_exptl_special_details
;
;
_diffrn_ambient_temperature     293(2)
_diffrn_radiation_type     MoK\a
_diffrn_radiation_wavelength     0.71073
_diffrn_radiation_source     'fine-focus sealed tube'
_diffrn_radiation_monochromator     graphite
_diffrn_measurement_device_type
                                 'Bruker SMART CCD area-detector diffractometer'
_diffrn_measurement_method     '\f and \w scans'
_diffrn_detector_area_resol_mean     ?
_diffrn_reflns_number     43230
_diffrn_reflns_av_R_equivalents     0.0364
_diffrn_reflns_av_sigmaI/netI     0.0303
_diffrn_reflns_theta_min     1.92
_diffrn_reflns_theta_max     33.54
_diffrn_reflns_theta_full     33.54
_diffrn_measured_fraction_theta_max     0.977
_diffrn_measured_fraction_theta_full     0.977
_diffrn_reflns_limit_h_min     -11
_diffrn_reflns_limit_h_max     10
_diffrn_reflns_limit_k_min     -30
_diffrn_reflns_limit_k_max     29
_diffrn_reflns_limit_l_min     -18
_diffrn_reflns_limit_l_max     19
_diffrn_standards_number     0
_diffrn_standards_interval_count     .
_diffrn_standards_interval_time     .
_diffrn_standards_decay_%     ?
_refine_special_details
;
Refinement of <i>F</i>^2^ against ALL reflections. The weighted <i>R</i>-factor
<i>wR</i> and goodness of fit <i>S</i> are based on <i>F</i>^2^, conventional
<i>R</i>-factors <i>R</i> are based on <i>F</i>, with <i>F</i> set to zero for
negative <i>F</i>^2^. The threshold expression of <i>F</i>^2^ >
\s(<i>F</i>^2^) is used only for calculating <i>R</i>-factors(gt) <i>etc</i>.
and is not relevant to the choice of reflections for refinement.
<i>R</i>-factors based on <i>F</i>^2^ are statistically about twice as large
as those based on <i>F</i>, and <i>R</i>- factors based on ALL data will be
even larger.
;
_reflns_number_total     6872
_reflns_number_gt     4883
_reflns_threshold_expression     >2\s(I)
_refine_ls_structure_factor_coef     Fsqd
_refine_ls_matrix_type     full
_refine_ls_R_factor_all     0.0591
_refine_ls_R_factor_gt     0.0344
_refine_ls_wR_factor_gt     0.0883
_refine_ls_wR_factor_ref     0.1008
_refine_ls_goodness_of_fit_ref     1.014
_refine_ls_restrained_S_all     1.014
_refine_ls_number_reflns     6872
_refine_ls_number_parameters     238
_refine_ls_number_restraints     0
_refine_ls_hydrogen_treatment     constr
_refine_ls_weighting_scheme     calc
_refine_ls_weighting_details
         'calc w=1/[\s^2^(Fo^2^)+(0.0531P)^2^+0.2391P] where P=(Fo^2^+2Fc^2^)/3'
_atom_sites_solution_hydrogens     geom
_atom_sites_solution_primary     direct
_atom_sites_solution_secondary     difmap
_refine_ls_shift/su_max     0.001
_refine_ls_shift/su_mean     0.000
_refine_diff_density_max     0.397
_refine_diff_density_min     -0.338
_refine_ls_extinction_method     none
_refine_ls_extinction_coef     ?
loop_
    _atom_type_symbol
    _atom_type_description
    _atom_type_scat_dispersion_real
    _atom_type_scat_dispersion_imag
    _atom_type_scat_source
    'C' 'C' 0.0033 0.0016
                         'International Tables Vol C Tables 4.2.6.8 and 6.1.1.4'
    'H' 'H' 0.0000 0.0000
                         'International Tables Vol C Tables 4.2.6.8 and 6.1.1.4'
    'N' 'N' 0.0061 0.0033
                         'International Tables Vol C Tables 4.2.6.8 and 6.1.1.4'
    'O' 'O' 0.0106 0.0060
                         'International Tables Vol C Tables 4.2.6.8 and 6.1.1.4'
    'Cu' 'Cu' 0.3201 1.2651
                         'International Tables Vol C Tables 4.2.6.8 and 6.1.1.4'
_computing_data_collection     'SMART (Bruker, 2007)'
_computing_cell_refinement     'SAINT (Bruker, 2007)'
_computing_data_reduction     'SAINT (Bruker, 2007)'
_computing_structure_solution     'SIR92 (Altomare, <i>et al.</i> 1993)'
_computing_structure_refinement     'SHELXL97 (Sheldrick, 2008)'
_computing_molecular_graphics
;
XP in SHELXTL (Sheldrick, 2008) and DIAMOND (Brandenburg, 1999)
;
_computing_publication_material     'publCIF (Westrip, 2010)'
loop_
    _atom_site_type_symbol
    _atom_site_label
    _atom_site_fract_x
    _atom_site_fract_y
    _atom_site_fract_z
    _atom_site_U_iso_or_equiv
    _atom_site_adp_type
    _atom_site_calc_flag
    _atom_site_refinement_flags
    _atom_site_occupancy
    _atom_site_symmetry_multiplicity
    _atom_site_disorder_assembly
    _atom_site_disorder_group
    Cu Cu1 0.85578(2) 0.959759(8) 0.015468(13) 0.03310(6) Uani d . 1 1 . .
    C C1 0.7588(2) 1.14438(8) 0.17923(12) 0.0428(3) Uani d . 1 1 . .
    C C2 0.5838(2) 1.13393(8) 0.22195(12) 0.0449(3) Uani d . 1 1 . .
    H H2 0.5207 1.0935 0.2093 0.054 Uiso calc R 1 1 . .
    C C3 0.5037(3) 1.18455(9) 0.28383(12) 0.0484(4) Uani d . 1 1 . .
    C C4 0.5971(3) 1.24540(9) 0.30041(16) 0.0588(5) Uani d . 1 1 . .
    H H4 0.5442 1.2790 0.3426 0.071 Uiso calc R 1 1 . .
    C C5 0.7672(3) 1.25604(9) 0.25470(16) 0.0626(5) Uani d . 1 1 . .
    H H5 0.8271 1.2975 0.2642 0.075 Uiso calc R 1 1 . .
    C C6 0.8508(3) 1.20571(9) 0.19449(15) 0.0547(4) Uani d . 1 1 . .
    H H6 0.9671 1.2129 0.1646 0.066 Uiso calc R 1 1 . .
    C C7 0.8464(2) 1.08987(8) 0.11286(11) 0.0401(3) Uani d . 1 1 . .
    C C8 0.2380(3) 1.11606(12) 0.32315(18) 0.0671(5) Uani d . 1 1 . .
    H H8A 0.2120 1.1065 0.2500 0.101 Uiso calc R 1 1 . .
    H H8B 0.1237 1.1189 0.3619 0.101 Uiso calc R 1 1 . .
    H H8C 0.3131 1.0803 0.3521 0.101 Uiso calc R 1 1 . .
    C C9 0.7489(2) 1.07841(8) -0.26044(12) 0.0428(3) Uani d . 1 1 . .
    C C10 0.5683(2) 1.05961(9) -0.28718(12) 0.0461(4) Uani d . 1 1 . .
    H H10 0.5042 1.0283 -0.2458 0.055 Uiso calc R 1 1 . .
    C C11 0.4845(3) 1.08807(10) -0.37628(14) 0.0555(4) Uani d . 1 1 . .
    C C12 0.5780(3) 1.13632(12) -0.43556(16) 0.0695(6) Uani d . 1 1 . .
    H H12 0.5201 1.1568 -0.4931 0.083 Uiso calc R 1 1 . .
    C C13 0.7561(4) 1.15386(13) -0.40930(17) 0.0787(7) Uani d . 1 1 . .
    H H13 0.8192 1.1856 -0.4503 0.094 Uiso calc R 1 1 . .
    C C14 0.8439(3) 1.12486(10) -0.32223(15) 0.0614(5) Uani d . 1 1 . .
    H H14 0.9655 1.1366 -0.3057 0.074 Uiso calc R 1 1 . .
    C C15 0.8413(2) 1.04876(7) -0.16352(11) 0.0389(3) Uani d . 1 1 . .
    C C16 0.2271(3) 1.01287(14) -0.3747(2) 0.0789(7) Uani d . 1 1 . .
    H H16A 0.3109 0.9755 -0.3852 0.118 Uiso calc R 1 1 . .
    H H16B 0.1147 1.0047 -0.4135 0.118 Uiso calc R 1 1 . .
    H H16C 0.1991 1.0172 -0.3007 0.118 Uiso calc R 1 1 . .
    C C17 0.5228(3) 0.84701(10) 0.04591(16) 0.0570(4) Uani d . 1 1 . .
    C C18 0.3797(3) 0.79457(13) 0.0586(2) 0.0804(7) Uani d . 1 1 . .
    H H18A 0.3836 0.7770 0.1295 0.121 Uiso calc R 1 1 . .
    H H18B 0.4019 0.7583 0.0092 0.121 Uiso calc R 1 1 . .
    H H18C 0.2599 0.8141 0.0452 0.121 Uiso calc R 1 1 . .
    N N1 0.6281(2) 0.88878(8) 0.03641(12) 0.0559(4) Uani d . 1 1 . .
    O O1 0.75919(17) 1.03482(5) 0.10169(10) 0.0476(3) Uani d . 1 1 . .
    O O2 1.00189(17) 1.10313(6) 0.07340(10) 0.0503(3) Uani d . 1 1 . .
    O O3 0.33498(19) 1.17917(7) 0.33120(11) 0.0611(3) Uani d . 1 1 . .
    O O4 0.75562(16) 1.00329(6) -0.11367(9) 0.0458(3) Uani d . 1 1 . .
    O O5 0.99825(17) 1.07201(6) -0.13874(9) 0.0492(3) Uani d . 1 1 . .
    O O6 0.3093(2) 1.07285(10) -0.41088(13) 0.0801(5) Uani d . 1 1 . .
loop_
    _atom_site_aniso_label
    _atom_site_aniso_U_11
    _atom_site_aniso_U_22
    _atom_site_aniso_U_33
    _atom_site_aniso_U_12
    _atom_site_aniso_U_13
    _atom_site_aniso_U_23
    Cu1 0.03442(10) 0.03078(9) 0.03410(10) -0.00225(6) -0.00097(6) 0.00015(6)
    C1 0.0519(9) 0.0379(7) 0.0386(7) 0.0095(6) -0.0042(6) -0.0037(6)
    C2 0.0551(10) 0.0401(7) 0.0394(7) 0.0106(7) -0.0036(7) -0.0036(6)
    C3 0.0580(10) 0.0463(8) 0.0410(8) 0.0182(7) -0.0024(7) -0.0031(6)
    C4 0.0748(13) 0.0453(9) 0.0561(10) 0.0156(9) -0.0011(9) -0.0123(7)
    C5 0.0797(14) 0.0404(9) 0.0677(12) 0.0021(9) -0.0052(10) -0.0142(8)
    C6 0.0595(11) 0.0454(9) 0.0593(10) 0.0022(8) -0.0016(8) -0.0082(7)
    C7 0.0459(8) 0.0380(7) 0.0365(7) 0.0056(6) -0.0040(6) -0.0017(5)
    C8 0.0561(12) 0.0765(14) 0.0687(12) 0.0080(10) 0.0022(9) -0.0186(10)
    C9 0.0523(9) 0.0392(7) 0.0367(7) 0.0038(6) -0.0064(6) 0.0014(6)
    C10 0.0530(10) 0.0461(8) 0.0390(7) 0.0048(7) -0.0053(7) 0.0040(6)
    C11 0.0599(11) 0.0621(11) 0.0444(8) 0.0071(8) -0.0117(8) 0.0039(7)
    C12 0.0854(16) 0.0740(13) 0.0492(10) -0.0003(11) -0.0182(10) 0.0206(9)
    C13 0.0931(17) 0.0831(15) 0.0598(12) -0.0198(13) -0.0127(11) 0.0347(11)
    C14 0.0682(13) 0.0629(11) 0.0531(10) -0.0130(9) -0.0114(9) 0.0144(8)
    C15 0.0466(9) 0.0356(7) 0.0347(7) 0.0044(6) -0.0036(6) -0.0012(5)
    C16 0.0613(14) 0.1005(19) 0.0749(15) -0.0078(13) -0.0137(11) 0.0090(13)
    C17 0.0519(10) 0.0576(10) 0.0615(11) -0.0063(8) -0.0024(8) 0.0131(8)
    C18 0.0665(14) 0.0763(15) 0.0984(17) -0.0306(11) -0.0125(12) 0.0349(13)
    N1 0.0525(9) 0.0597(9) 0.0553(9) -0.0205(7) -0.0018(7) 0.0092(7)
    O1 0.0501(7) 0.0416(6) 0.0511(6) 0.0006(5) 0.0081(5) -0.0104(5)
    O2 0.0510(7) 0.0418(6) 0.0581(7) -0.0008(5) 0.0076(5) -0.0112(5)
    O3 0.0631(8) 0.0580(8) 0.0623(8) 0.0173(6) 0.0086(6) -0.0118(6)
    O4 0.0477(6) 0.0489(6) 0.0408(5) -0.0043(5) -0.0083(5) 0.0093(5)
    O5 0.0511(7) 0.0499(6) 0.0465(6) -0.0077(5) -0.0123(5) 0.0122(5)
    O6 0.0659(10) 0.1017(12) 0.0726(10) -0.0032(9) -0.0282(8) 0.0271(9)
_geom_special_details
;
All e.s.d.'s (except the e.s.d. in the dihedral angle between two l.s. planes)
are estimated using the full covariance matrix. The cell e.s.d.'s are taken
into account individually in the estimation of e.s.d.'s in distances, angles
and torsion angles; correlations between e.s.d.'s in cell parameters are only
used when they are defined by crystal symmetry. An approximate (isotropic)
treatment of cell e.s.d.'s is used for estimating e.s.d.'s involving l.s.
planes.
;
loop_
    _geom_bond_atom_site_label_1
    _geom_bond_atom_site_label_2
    _geom_bond_site_symmetry_2
    _geom_bond_distance
    _geom_bond_publ_flag
    Cu1 O2 3_775 1.9591(11) ?
    Cu1 O1 . 1.9606(11) ?
    Cu1 O4 . 1.9769(11) ?
    Cu1 O5 3_775 1.9791(11) ?
    Cu1 N1 . 2.1703(14) ?
    Cu1 Cu1 3_775 2.6416(3) ?
    C1 C2 . 1.388(2) ?
    C1 C6 . 1.389(2) ?
    C1 C7 . 1.499(2) ?
    C2 C3 . 1.390(2) ?
    C2 H2 . 0.9300 ?
    C3 O3 . 1.360(2) ?
    C3 C4 . 1.388(3) ?
    C4 C5 . 1.371(3) ?
    C4 H4 . 0.9300 ?
    C5 C6 . 1.385(3) ?
    C5 H5 . 0.9300 ?
    C6 H6 . 0.9300 ?
    C7 O2 . 1.254(2) ?
    C7 O1 . 1.2588(19) ?
    C8 O3 . 1.427(3) ?
    C8 H8A . 0.9600 ?
    C8 H8B . 0.9600 ?
    C8 H8C . 0.9600 ?
    C9 C14 . 1.382(3) ?
    C9 C10 . 1.395(2) ?
    C9 C15 . 1.510(2) ?
    C10 C11 . 1.394(2) ?
    C10 H10 . 0.9300 ?
    C11 O6 . 1.369(2) ?
    C11 C12 . 1.383(3) ?
    C12 C13 . 1.370(3) ?
    C12 H12 . 0.9300 ?
    C13 C14 . 1.390(3) ?
    C13 H13 . 0.9300 ?
    C14 H14 . 0.9300 ?
    C15 O4 . 1.2554(19) ?
    C15 O5 . 1.2594(19) ?
    C16 O6 . 1.396(3) ?
    C16 H16A . 0.9600 ?
    C16 H16B . 0.9600 ?
    C16 H16C . 0.9600 ?
    C17 N1 . 1.124(2) ?
    C17 C18 . 1.467(3) ?
    C18 H18A . 0.9600 ?
    C18 H18B . 0.9600 ?
    C18 H18C . 0.9600 ?
    O2 Cu1 3_775 1.9591(11) ?
    O5 Cu1 3_775 1.9791(11) ?
loop_
    _geom_angle_atom_site_label_1
    _geom_angle_atom_site_label_2
    _geom_angle_atom_site_label_3
    _geom_angle_site_symmetry_1
    _geom_angle_site_symmetry_3
    _geom_angle
    _geom_angle_publ_flag
    O2 Cu1 O1 3_775 . 168.03(5) ?
    O2 Cu1 O4 3_775 . 89.55(5) ?
    O1 Cu1 O4 . . 90.13(5) ?
    O2 Cu1 O5 3_775 3_775 88.43(6) ?
    O1 Cu1 O5 . 3_775 89.42(5) ?
    O4 Cu1 O5 . 3_775 168.11(5) ?
    O2 Cu1 N1 3_775 . 93.49(6) ?
    O1 Cu1 N1 . . 98.44(6) ?
    O4 Cu1 N1 . . 95.86(5) ?
    O5 Cu1 N1 3_775 . 95.96(5) ?
    O2 Cu1 Cu1 3_775 3_775 83.13(4) ?
    O1 Cu1 Cu1 . 3_775 84.93(4) ?
    O4 Cu1 Cu1 . 3_775 84.64(3) ?
    O5 Cu1 Cu1 3_775 3_775 83.48(4) ?
    N1 Cu1 Cu1 . 3_775 176.58(5) ?
    C2 C1 C6 . . 120.59(15) ?
    C2 C1 C7 . . 119.64(14) ?
    C6 C1 C7 . . 119.74(16) ?
    C1 C2 C3 . . 119.36(16) ?
    C1 C2 H2 . . 120.3 ?
    C3 C2 H2 . . 120.3 ?
    O3 C3 C4 . . 115.76(15) ?
    O3 C3 C2 . . 124.28(17) ?
    C4 C3 C2 . . 119.96(18) ?
    C5 C4 C3 . . 120.11(16) ?
    C5 C4 H4 . . 119.9 ?
    C3 C4 H4 . . 119.9 ?
    C4 C5 C6 . . 120.75(18) ?
    C4 C5 H5 . . 119.6 ?
    C6 C5 H5 . . 119.6 ?
    C5 C6 C1 . . 119.18(19) ?
    C5 C6 H6 . . 120.4 ?
    C1 C6 H6 . . 120.4 ?
    O2 C7 O1 . . 125.48(14) ?
    O2 C7 C1 . . 116.75(14) ?
    O1 C7 C1 . . 117.77(15) ?
    O3 C8 H8A . . 109.5 ?
    O3 C8 H8B . . 109.5 ?
    H8A C8 H8B . . 109.5 ?
    O3 C8 H8C . . 109.5 ?
    H8A C8 H8C . . 109.5 ?
    H8B C8 H8C . . 109.5 ?
    C14 C9 C10 . . 120.08(15) ?
    C14 C9 C15 . . 119.54(15) ?
    C10 C9 C15 . . 120.38(14) ?
    C11 C10 C9 . . 119.58(17) ?
    C11 C10 H10 . . 120.2 ?
    C9 C10 H10 . . 120.2 ?
    O6 C11 C12 . . 115.27(16) ?
    O6 C11 C10 . . 124.71(18) ?
    C12 C11 C10 . . 120.00(18) ?
    C13 C12 C11 . . 119.90(17) ?
    C13 C12 H12 . . 120.0 ?
    C11 C12 H12 . . 120.0 ?
    C12 C13 C14 . . 120.98(19) ?
    C12 C13 H13 . . 119.5 ?
    C14 C13 H13 . . 119.5 ?
    C9 C14 C13 . . 119.39(19) ?
    C9 C14 H14 . . 120.3 ?
    C13 C14 H14 . . 120.3 ?
    O4 C15 O5 . . 125.17(14) ?
    O4 C15 C9 . . 117.60(14) ?
    O5 C15 C9 . . 117.23(13) ?
    O6 C16 H16A . . 109.5 ?
    O6 C16 H16B . . 109.5 ?
    H16A C16 H16B . . 109.5 ?
    O6 C16 H16C . . 109.5 ?
    H16A C16 H16C . . 109.5 ?
    H16B C16 H16C . . 109.5 ?
    N1 C17 C18 . . 177.7(2) ?
    C17 C18 H18A . . 109.5 ?
    C17 C18 H18B . . 109.5 ?
    H18A C18 H18B . . 109.5 ?
    C17 C18 H18C . . 109.5 ?
    H18A C18 H18C . . 109.5 ?
    H18B C18 H18C . . 109.5 ?
    C17 N1 Cu1 . . 173.08(18) ?
    C7 O1 Cu1 . . 122.06(11) ?
    C7 O2 Cu1 . 3_775 124.38(10) ?
    C3 O3 C8 . . 118.32(14) ?
    C15 O4 Cu1 . . 122.76(10) ?
    C15 O5 Cu1 . 3_775 123.93(10) ?
    C11 O6 C16 . . 118.17(16) ?
