# Supplementary material for: Tetra­kis­(μ-3-meth­oxy­benzoato-κ2 O 1:O 1′)bis[acetonitrilecopper(II)]
Source: Acta Crystallogr Sect E Struct Rep Online. 2011 Apr 7;67(Pt 5):m557. doi: 10.1107/S1600536811012074 (PMC3089301; doi:10.1107/S1600536811012074)
Supplement: Supplementary file 2 [file e-67-0m557-Isup2.hkl]

#
# h,k,l, Fc-squared, Fo-squared, sigma(Fo-squared) and status flag
#
data_I
_shelx_title ' sanjib29 in P 21/n'
_shelx_refln_list_code          4
_shelx_F_calc_maximum      183.30
_exptl_crystal_F_000       836.00
_reflns_d_resolution_high  0.6432
 
loop_
 _symmetry_equiv_pos_as_xyz
 'x, y, z'
 '-x+1/2, y+1/2, -z+1/2'
 '-x, -y, -z'
 'x-1/2, -y-1/2, z-1/2'
 
_cell_length_a     7.2100
_cell_length_b    19.6470
_cell_length_c    12.6200
_cell_angle_alpha  90.000
_cell_angle_beta   90.016
_cell_angle_gamma  90.000
 
_shelx_F_squared_multiplier     1.000
 
loop_
 _refln_index_h
 _refln_index_k
 _refln_index_l
 _refln_F_squared_calc
 _refln_F_squared_meas
 _refln_F_squared_sigma
 _refln_observed_status
   2   0   0     7772.76     8359.20    130.36 o
   4   0   0       17.51       11.29      1.69 o
   6   0   0      872.05      866.93     25.76 o
   8   0   0      937.74      900.52     29.11 o
  10   0   0      195.46      236.36     24.44 o
   1   1   0     1659.47     1943.51     34.25 o
   2   1   0       14.06       31.02      1.23 o
   3   1   0     6639.50     6617.03     78.43 o
   4   1   0     1458.94     1686.32     17.86 o
   5   1   0      146.10      164.38      2.95 o
   6   1   0      106.34      109.31      4.56 o
   7   1   0     1263.72     1276.77     25.54 o
   8   1   0       23.76       17.96      6.12 o
   9   1   0        4.09        8.97      8.76 o
  10   1   0        0.05        0.18      9.80 o
  11   1   0       57.62       77.01     14.16 o
   0   2   0    22802.00    16667.16   1356.72 o
   1   2   0      538.37      146.07    241.98 o
   2   2   0     4384.45     4569.11     51.18 o
   3   2   0       84.26      109.07      2.63 o
   4   2   0       57.85       45.62      1.60 o
   5   2   0     1280.64     1288.24     14.05 o
   6   2   0      321.73      323.31      7.61 o
   7   2   0       84.28       70.90      6.58 o
   8   2   0      200.54      195.87     13.24 o
   9   2   0       45.62       40.43     19.33 o
  10   2   0      127.56      138.14     31.37 o
  11   2   0        2.87       21.65     18.06 o
   1   3   0    14706.41    14493.91    333.48 o
   2   3   0      156.66      157.30      4.42 o
   3   3   0     3461.47     3556.99     34.20 o
   4   3   0        5.99        3.71      0.87 o
   5   3   0       10.36       11.58      1.25 o
   6   3   0      197.41      195.15      5.97 o
   7   3   0      531.08      547.54     14.02 o
   8   3   0       43.39       41.87      6.96 o
   9   3   0        1.63        2.99      5.94 o
  10   3   0        1.64       15.42     10.44 o
  11   3   0       20.02        4.18     17.51 o
   0   4   0      879.52      949.63     24.11 o
   1   4   0     4347.18     4514.38     68.77 o
   2   4   0     5026.04     5391.55     61.54 o
   3   4   0     1196.27     1360.39     16.33 o
   4   4   0     1003.54      962.59     10.30 o
   5   4   0     2026.47     1908.74     20.25 o
   6   4   0        4.02        3.39      2.55 o
   7   4   0        1.38       -0.44      4.86 o
   8   4   0       15.77       19.01      6.52 o
   9   4   0      105.73       85.08      9.18 o
  10   4   0       42.62       53.05     11.60 o
  11   4   0        0.34      -10.42     10.42 o
   1   5   0      155.63      157.73      4.07 o
   2   5   0     7650.50     7796.80     89.13 o
   3   5   0     1621.25     1631.75     17.31 o
   4   5   0      278.82      270.37      4.14 o
   5   5   0      216.47      212.36      4.64 o
   6   5   0      772.82      751.69     12.46 o
   7   5   0       16.34        8.43      3.68 o
   8   5   0      292.58      307.06     17.69 o
   9   5   0        4.92       -0.82      6.77 o
  10   5   0       22.16       20.38     11.05 o
  11   5   0        9.63      -16.05     16.05 o
   0   6   0      911.26     1388.03     24.25 o
   1   6   0     2157.83     2182.26     26.26 o
   2   6   0     2312.71     2785.30     31.30 o
   3   6   0      939.77      973.71     10.86 o
   4   6   0       23.86       17.80      1.40 o
   5   6   0     2296.57     2231.10     24.69 o
   6   6   0       71.26       73.02      3.40 o
   7   6   0       22.38       14.42      4.08 o
   8   6   0        0.40       -4.58      5.73 o
   9   6   0       84.67       82.07     11.86 o
  10   6   0        6.24       -9.79      9.79 o
   1   7   0     1098.24     1048.59     13.42 o
   2   7   0     4601.42     4693.20     46.24 o
   3   7   0      146.16      163.65      2.70 o
   4   7   0      579.94      549.01      7.08 o
   5   7   0       21.09       20.73      2.08 o
   6   7   0      881.91      873.14     13.09 o
   7   7   0      264.46      260.57      9.11 o
   8   7   0      288.39      315.86     13.58 o
   9   7   0        5.37       -1.15      6.48 o
  10   7   0       23.29       24.89     10.95 o
   0   8   0      624.37      657.87     11.33 o
   1   8   0      734.35      620.18      7.25 o
   2   8   0      398.27      464.48      5.52 o
   3   8   0     2339.52     2458.67     22.67 o
   4   8   0      805.05      780.11      9.47 o
   5   8   0     2925.99     2898.97     33.64 o
   6   8   0     1057.87     1028.18     15.02 o
   7   8   0       77.95       71.23      6.05 o
   8   8   0        2.52        3.03      6.16 o
   9   8   0      145.20      151.26     22.43 o
  10   8   0       10.13        2.89      9.89 o
   1   9   0       92.64       87.42      2.03 o
   2   9   0     7422.96     7878.99     76.49 o
   3   9   0     1440.02     1420.17     13.33 o
   4   9   0      274.01      264.35      4.40 o
   5   9   0      428.75      405.94      7.15 o
   6   9   0      455.07      396.92      7.91 o
   7   9   0      262.98      248.10      9.42 o
   8   9   0      142.11      139.59      7.95 o
   9   9   0        1.96       -1.92     15.87 o
  10   9   0        0.20      -10.58     15.68 o
   0  10   0     2648.27     2662.34     36.62 o
   1  10   0      156.40      119.37      2.59 o
   2  10   0      368.96      422.84      6.35 o
   3  10   0        5.68        2.20      1.73 o
   4  10   0     1106.49     1096.77     12.26 o
   5  10   0      413.40      406.45      7.20 o
   6  10   0       18.77       20.75      2.95 o
   7  10   0        3.47       11.46      3.81 o
   8  10   0        3.48       -3.43      6.31 o
   9  10   0       73.88       84.51     12.61 o
  10  10   0       46.77       54.71     18.97 o
   1  11   0     1008.38     1045.75     10.75 o
   2  11   0      204.99      192.27      3.52 o
   3  11   0     3645.30     3532.07     33.86 o
   4  11   0      247.43      256.87      5.52 o
   5  11   0        9.22        4.57      2.38 o
   6  11   0       23.09       23.44      2.88 o
   7  11   0      694.04      705.81     20.35 o
   8  11   0       24.48       19.93      6.41 o
   9  11   0       13.87       26.44     10.65 o
   0  12   0     2163.09     2036.12     24.67 o
   1  12   0      755.14      843.22      8.80 o
   2  12   0      125.74      124.94      3.52 o
   3  12   0      115.11      119.86      3.21 o
   4  12   0     3973.10     3917.11     45.53 o
   5  12   0        0.11       -1.06      2.32 o
   6  12   0      270.68      269.32      6.81 o
   7  12   0       14.11       12.00      4.92 o
   8  12   0       44.80       59.85     10.74 o
   9  12   0        0.13       -2.92     12.04 o
   1  13   0     1366.37     1386.29     14.05 o
   2  13   0      332.73      337.57      4.69 o
   3  13   0     1923.10     1891.41     19.31 o
   4  13   0      103.54       90.53      4.15 o
   5  13   0        9.76       11.17      2.88 o
   6  13   0        5.34        4.35      3.03 o
   7  13   0      247.78      238.96      9.22 o
   8  13   0        0.03       -0.04     11.67 o
   9  13   0       18.71       13.86     13.50 o
   0  14   0     1970.94     1867.20     25.05 o
   1  14   0      118.68      128.36      3.22 o
   2  14   0       89.60       87.68      2.74 o
   3  14   0       48.84       43.66      3.23 o
   4  14   0     1267.69     1238.68     19.39 o
   5  14   0      111.45      120.50      4.92 o
   6  14   0      508.03      492.18     10.48 o
   7  14   0       32.68       40.55      6.48 o
   8  14   0       60.07       64.22     14.41 o
   9  14   0       24.14       26.99     10.94 o
   1  15   0      777.21      766.52      8.66 o
   2  15   0      517.27      516.76      6.90 o
   3  15   0      815.91      789.36     12.05 o
   4  15   0        0.97       -1.18      2.74 o
   5  15   0       52.13       52.43      4.15 o
   6  15   0       22.08       26.41      4.17 o
   7  15   0      127.34      135.92      7.87 o
   8  15   0       36.93       26.96      8.05 o
   9  15   0        9.46       17.51     10.58 o
   0  16   0      195.12      183.95      5.63 o
   1  16   0     2193.38     2105.81     20.89 o
   2  16   0       19.60       12.10      2.04 o
   3  16   0      106.57      109.87      4.41 o
   4  16   0      130.91      122.83      5.14 o
   5  16   0      298.78      344.19     10.06 o
   6  16   0      122.35      118.89      6.41 o
   7  16   0       22.91       22.28      5.35 o
   8  16   0       21.66       12.20      8.41 o
   9  16   0       85.14       78.06     14.59 o
   1  17   0      183.41      178.67      4.53 o
   2  17   0      515.59      500.06      9.24 o
   3  17   0      507.00      460.50      8.89 o
   4  17   0      291.00      277.05      7.27 o
   5  17   0        0.14       -2.36      3.28 o
   6  17   0      141.22      165.10     10.20 o
   7  17   0       23.75       19.75      5.37 o
   8  17   0       83.45      100.73      9.52 o
   9  17   0       10.89       23.34     11.67 o
   0  18   0      312.44      311.86      7.59 o
   1  18   0      128.91      118.65      4.46 o
   2  18   0       33.36       25.41      2.82 o
   3  18   0      482.47      479.42     15.18 o
   4  18   0        0.09        1.17      3.06 o
   5  18   0      219.08      219.78      7.83 o
   6  18   0        0.28       -1.28      4.10 o
   7  18   0        0.71        1.47      5.36 o
   8  18   0        2.57       -3.65     10.58 o
   9  18   0       31.59       45.23     13.50 o
   1  19   0      125.65      126.86      4.00 o
   2  19   0      850.46      885.55     12.91 o
   3  19   0       16.24       16.29      3.19 o
   4  19   0       71.13       76.03      4.87 o
   5  19   0        5.25        0.00      4.16 o
   6  19   0      248.00      257.15      9.87 o
   7  19   0        3.70        6.07      5.62 o
   8  19   0       74.09       77.22      8.67 o
   0  20   0      371.35      362.46      8.86 o
   1  20   0      157.70      175.57      7.19 o
   2  20   0        6.18        9.09      3.04 o
   3  20   0      120.87      121.51      5.51 o
   4  20   0       62.33       56.47      5.07 o
   5  20   0      369.58      373.57     14.91 o
   6  20   0        3.08        6.90      4.86 o
   7  20   0        4.54       -1.73      6.22 o
   8  20   0       21.54       30.12      7.51 o
   1  21   0       26.20       29.64      3.20 o
   2  21   0      283.82      269.96      7.84 o
   3  21   0      336.34      317.98      9.40 o
   4  21   0       34.25       35.22      5.17 o
   5  21   0        4.58        4.42      4.82 o
   6  21   0       81.86       92.42      7.20 o
   7  21   0       32.28       44.11      8.11 o
   8  21   0       22.64       32.82     12.77 o
   0  22   0      398.92      408.14     19.91 o
   1  22   0      103.17       98.87      5.39 o
   2  22   0       22.03       18.34      4.55 o
   3  22   0       60.43       74.74      7.69 o
   4  22   0      127.93      125.31      7.78 o
   5  22   0      109.49      123.68      7.75 o
   6  22   0       43.63       43.70      6.44 o
   7  22   0        6.98       -1.94      7.09 o
   1  23   0      136.73      146.09      7.43 o
   2  23   0       60.94       49.90      5.40 o
   3  23   0      420.12      419.21     12.50 o
   4  23   0       28.18       30.31      5.88 o
   5  23   0       18.71       14.55      5.54 o
   6  23   0       29.13       21.04      6.65 o
   7  23   0       72.73       73.43     11.31 o
   0  24   0      496.66      533.93     18.31 o
   1  24   0       32.41       25.83      4.95 o
   2  24   0      151.60      143.13      8.34 o
   3  24   0       13.17       18.87      5.67 o
   4  24   0      219.49      254.14     10.95 o
   5  24   0       17.07       14.56      7.66 o
   6  24   0       26.15       16.53      8.23 o
   1  25   0      146.07      151.75      9.97 o
   2  25   0        0.04        7.19      5.29 o
   3  25   0      227.86      221.98     10.44 o
   4  25   0       17.23       24.36      6.06 o
   5  25   0        5.82        1.90      6.69 o
   6  25   0        0.81       -4.07      8.76 o
   0  26   0      190.05      190.24     15.99 o
   1  26   0        0.59       -0.67      6.23 o
   2  26   0       51.84       49.82      6.62 o
   3  26   0        4.59        6.77      5.43 o
   4  26   0       16.52        6.95      5.81 o
   5  26   0        4.27       -7.04      8.72 o
   1  27   0       54.67       68.16      8.56 o
   2  27   0        8.08        6.25      6.54 o
   3  27   0       36.71       39.40      6.69 o
   4  27   0        7.06        6.25      9.45 o
   5  27   0        0.67       10.82      9.93 o
   0  28   0      169.18      173.63     23.71 o
   1  28   0       32.24       42.05      8.95 o
   2  28   0       14.23        7.21      8.42 o
   3  28   0       67.34       72.09     10.39 o
   4  28   0        1.72        2.91     10.05 o
   1  29   0       13.00       12.86      7.65 o
   2  29   0       45.35       43.41     12.12 o
   3  29   0        0.32        9.65     10.57 o
   1  30   0       37.86       31.73     17.14 o
 -11   0   1       40.15       87.54     20.06 o
  -9   0   1       38.53       57.63     14.59 o
  -7   0   1     1227.87     1171.40     33.83 o
  -5   0   1      320.81      349.91      7.03 o
  -3   0   1     5015.40     4924.91     77.76 o
  -1   0   1    14740.02    16251.02    362.08 o
   1   0   1    19378.26    21260.24    448.40 o
   3   0   1     2346.44     1998.76     33.04 o
   5   0   1      272.93      315.52      8.56 o
   7   0   1     1072.87     1079.90     31.85 o
   9   0   1       22.06        9.12     12.77 o
  11   0   1       14.17       40.49     18.24 o
 -11   1   1        2.21        9.27     11.34 o
 -10   1   1      133.27      156.30     20.43 o
  -9   1   1        6.55       -0.74      6.25 o
  -8   1   1      462.52      434.09     12.99 o
  -7   1   1       13.14       11.25      4.45 o
  -6   1   1      982.94      971.87     14.86 o
  -5   1   1       70.65       71.71      2.18 o
  -4   1   1     1840.11     1737.78     17.32 o
  -3   1   1      783.45      858.80      9.42 o
  -2   1   1       77.67       83.74      1.95 o
  -1   1   1      119.29      202.36      4.44 o
   0   1   1    23828.37    16084.38   6101.69 o
   1   1   1      728.77      750.98     12.04 o
   2   1   1       25.14       31.66      1.90 o
   3   1   1      278.95      286.39      4.65 o
   4   1   1     1759.56     1653.74     18.87 o
   5   1   1        2.66        3.00      1.41 o
   6   1   1      677.13      695.64     19.43 o
   7   1   1        8.96        5.99      4.32 o
   8   1   1      457.60      460.98     28.82 o
   9   1   1       19.94       15.58     10.03 o
  10   1   1      131.46      136.11     18.79 o
  11   1   1        2.52       -1.81     11.46 o
 -11   2   1       39.45       49.28     13.31 o
 -10   2   1        0.17       21.13     10.19 o
  -9   2   1       10.78        4.07      7.21 o
  -8   2   1       43.57       42.17      5.88 o
  -7   2   1      614.06      647.31     15.70 o
  -6   2   1       57.50       63.63      4.37 o
  -5   2   1      248.68      258.28      4.91 o
  -4   2   1      869.73      871.43      8.89 o
  -3   2   1     3329.14     3336.50     35.58 o
  -2   2   1     1853.25     1876.91     20.58 o
  -1   2   1    14172.30    15142.27    323.44 o
   0   2   1       77.90       72.55      1.60 o
   1   2   1     5134.40     5414.59     97.12 o
   2   2   1      112.36       95.18      2.28 o
   3   2   1     4802.15     4833.18     50.99 o
   4   2   1      622.60      626.14      8.28 o
   5   2   1      128.80      113.63      3.36 o
   6   2   1      261.45      276.15      8.05 o
   7   2   1     1082.66     1083.21     44.94 o
   8   2   1       70.13       56.28     10.77 o
   9   2   1       11.68       11.53      8.90 o
  10   2   1        0.45        4.89     10.28 o
  11   2   1       21.20       12.71     17.69 o
 -11   3   1        3.28       10.76     12.40 o
 -10   3   1       94.79      108.12     13.40 o
  -9   3   1       72.16       87.09     10.90 o
  -8   3   1      128.18      118.29      9.11 o
  -7   3   1       12.13        4.71      3.83 o
  -6   3   1       62.75       67.87      2.98 o
  -5   3   1     1725.01     1652.33     16.80 o
  -4   3   1     1708.07     1727.68     16.63 o
  -3   3   1     1940.36     2145.05     20.34 o
  -2   3   1     3145.28     3554.10     49.25 o
  -1   3   1       82.56       94.06      2.09 o
   0   3   1     8972.59    11422.59    192.94 o
   1   3   1     2285.29     2503.43     31.68 o
   2   3   1     3407.71     3477.39     42.07 o
   3   3   1     4875.25     5209.39     52.49 o
   4   3   1      182.25      118.84      2.49 o
   5   3   1     1620.78     1574.96     17.01 o
   6   3   1      215.27      207.98      5.78 o
   7   3   1       68.30       64.93      7.15 o
   8   3   1       36.80       36.53      7.30 o
   9   3   1      120.36      145.55     13.66 o
  10   3   1       67.40       92.64     13.15 o
  11   3   1        1.90       -4.41     11.08 o
 -11   4   1       20.45       -1.46     16.05 o
 -10   4   1        6.49        8.45      9.87 o
  -9   4   1       19.81       19.45      7.11 o
  -8   4   1      281.59      263.93     12.46 o
  -7   4   1      249.07      275.08      8.86 o
  -6   4   1       22.75       24.47      2.72 o
  -5   4   1      152.76      162.53      3.58 o
  -4   4   1      284.41      267.55      3.94 o
  -3   4   1     1720.39     1894.06     19.83 o
  -2   4   1     4322.79     4590.38     58.18 o
  -1   4   1     1777.01     2070.01     29.21 o
   0   4   1    14299.98    17208.97    258.70 o
   1   4   1     5005.75     5142.92     78.20 o
   2   4   1     1168.58     1004.34     14.00 o
   3   4   1     5307.99     5734.44     60.22 o
   4   4   1      398.36      431.23      5.60 o
   5   4   1      131.66      129.93      3.17 o
   6   4   1      781.82      830.77     22.76 o
   7   4   1      174.71      173.34      9.74 o
   8   4   1      162.15      174.77     10.69 o
   9   4   1        3.69       -1.90      8.12 o
  10   4   1       20.12       34.89     11.34 o
  11   4   1       20.48       23.10     12.20 o
 -11   5   1       19.70       36.84     18.24 o
 -10   5   1       29.07       38.37     10.60 o
  -9   5   1      146.53      161.86     11.33 o
  -8   5   1        0.09       -5.47      5.64 o
  -7   5   1       41.92       35.45      4.38 o
  -6   5   1       22.17       17.67      2.40 o
  -5   5   1     2631.48     2497.70     28.78 o
  -4   5   1        2.59        4.77      1.10 o
  -3   5   1     1660.74     1706.04     17.39 o
  -2   5   1     7834.75     8779.39    101.83 o
  -1   5   1       69.12       55.11      3.77 o
   0   5   1     1218.96     1248.56     19.92 o
   1   5   1      497.31      485.80      9.34 o
   2   5   1        0.09        4.19      1.35 o
   3   5   1      805.51      893.08     10.01 o
   4   5   1      572.73      610.14      7.37 o
   5   5   1     2290.32     2263.89     26.66 o
   6   5   1       28.00       23.83      4.46 o
   7   5   1       62.82       57.02      5.99 o
   8   5   1        9.22        5.44      6.08 o
   9   5   1       97.31      106.57     10.21 o
  10   5   1       11.54       10.82     14.04 o
  11   5   1        7.55        9.29     11.79 o
 -10   6   1       14.94       28.87     10.65 o
  -9   6   1        2.89        9.90      7.25 o
  -8   6   1      297.95      275.43     12.76 o
  -7   6   1        1.30        6.03      3.65 o
  -6   6   1     1481.23     1481.45     28.71 o
  -5   6   1      754.95      744.75     13.11 o
  -4   6   1      275.67      269.86      4.07 o
  -3   6   1      360.74      361.44      5.45 o
  -2   6   1     9760.80    10460.87    114.47 o
  -1   6   1      493.97      450.88      6.40 o
   0   6   1     1607.86     1726.51     21.11 o
   1   6   1     4648.16     4925.05     57.62 o
   2   6   1    11550.33    11624.34    132.42 o
   3   6   1      614.41      637.30      7.21 o
   4   6   1      811.08      769.97      9.07 o
   5   6   1       67.16       64.47      3.76 o
   6   6   1      665.16      648.94     15.53 o
   7   6   1       72.88       65.83      8.19 o
   8   6   1      258.65      265.36     14.06 o
   9   6   1        0.78        4.61      6.75 o
  10   6   1       33.21       30.03     10.70 o
 -10   7   1        0.06        1.26     10.76 o
  -9   7   1      147.79      149.65     22.07 o
  -8   7   1        6.65        0.43      4.41 o
  -7   7   1      240.22      230.66      8.72 o
  -6   7   1      191.76      197.14      9.00 o
  -5   7   1      437.01      431.50      8.81 o
  -4   7   1      882.87      877.78      9.87 o
  -3   7   1      368.05      389.98      5.09 o
  -2   7   1      169.91      144.06      2.59 o
  -1   7   1     2694.65     2714.29     36.88 o
   0   7   1     1319.26     1472.97     17.17 o
   1   7   1       68.31       36.54      1.37 o
   2   7   1     1239.47     1475.17     15.46 o
   3   7   1     1655.45     1528.30     14.97 o
   4   7   1      282.20      282.59      4.47 o
   5   7   1     3031.53     3039.84     41.75 o
   6   7   1        0.47       -2.98      2.98 o
   7   7   1       11.83       11.00      3.80 o
   8   7   1       20.43       16.17      6.79 o
   9   7   1      130.50      125.04     12.48 o
  10   7   1        5.15       -5.65     10.02 o
 -10   8   1        0.07       -4.01     14.59 o
  -9   8   1       15.77       11.02     12.40 o
  -8   8   1      171.23      156.81      9.42 o
  -7   8   1      134.68      146.74      6.82 o
  -6   8   1      392.62      386.72      8.17 o
  -5   8   1       92.81      112.33      3.73 o
  -4   8   1     1957.75     1900.30     19.56 o
  -3   8   1      909.33      917.85      9.80 o
  -2   8   1     5338.34     5522.38     51.91 o
  -1   8   1     4458.01     4922.57     55.71 o
   0   8   1        0.16        3.02      0.96 o
   1   8   1      774.51      745.36      8.04 o
   2   8   1     2637.40     2656.61     25.56 o
   3   8   1     3184.30     3143.54     28.56 o
   4   8   1      107.22       87.90      2.68 o
   5   8   1        0.56        1.25      1.92 o
   6   8   1     1564.30     1504.96     20.51 o
   7   8   1      319.91      287.53      8.74 o
   8   8   1      290.30      281.10     13.58 o
   9   8   1        0.01        5.13      7.30 o
  10   8   1       12.62       17.87     16.78 o
 -10   9   1       38.39       57.27     18.97 o
  -9   9   1       53.05       55.62     11.22 o
  -8   9   1       47.97       49.70     11.67 o
  -7   9   1       97.79       95.31      5.18 o
  -6   9   1       71.02       75.40      3.61 o
  -5   9   1     2838.66     2831.72     33.13 o
  -4   9   1      710.73      673.77      9.10 o
  -3   9   1      212.12      198.46      5.37 o
  -2   9   1      456.00      480.64      6.38 o
  -1   9   1     6037.75     6214.31     58.17 o
   0   9   1      367.22      300.21      5.01 o
   1   9   1     1726.69     1644.37     16.44 o
   2   9   1       58.06       62.90      2.06 o
   3   9   1     4421.44     4405.60     38.10 o
   4   9   1      459.92      426.78      7.67 o
   5   9   1     1037.77     1030.05     13.71 o
   6   9   1      284.26      301.40      6.91 o
   7   9   1       55.85       57.23      5.17 o
   8   9   1       10.66       11.32      6.56 o
   9   9   1      158.97      182.47     20.44 o
  10   9   1       29.07       24.07     17.51 o
  -9  10   1       17.80        1.48     11.49 o
  -8  10   1       48.14       48.89      6.98 o
  -7  10   1      564.84      589.82     12.45 o
  -6  10   1        2.52        0.57      2.48 o
  -5  10   1      884.00      835.08     12.77 o
  -4  10   1      626.61      620.71      7.93 o
  -3  10   1     2156.19     2056.98     20.53 o
  -2  10   1      468.30      485.35      5.81 o
  -1  10   1       44.74       33.38      2.01 o
   0  10   1      258.99      333.35      4.19 o
   1  10   1     2507.77     2591.45     25.25 o
   2  10   1      621.84      577.17      6.54 o
   3  10   1     6775.61     6861.20     58.78 o
   4  10   1      215.33      205.86      4.23 o
   5  10   1       63.55       61.29      4.05 o
   6  10   1      800.10      826.92     13.89 o
   7  10   1       19.66       17.22      4.44 o
   8  10   1      116.39      116.42      7.59 o
   9  10   1        0.56       -0.94      8.94 o
  10  10   1        1.11       -4.38     16.78 o
  -9  11   1        0.44        5.11     12.04 o
  -8  11   1       99.69       92.00      9.97 o
  -7  11   1        0.07       -3.58      3.58 o
  -6  11   1      236.04      240.20      7.23 o
  -5  11   1      584.09      593.29     10.88 o
  -4  11   1     1984.03     1970.82     23.13 o
  -3  11   1       98.27      109.16      3.13 o
  -2  11   1       46.39       38.83      2.04 o
  -1  11   1        5.31       11.21      1.29 o
   0  11   1     4052.57     4042.15     36.80 o
   1  11   1      438.66      468.34      6.69 o
   2  11   1     1298.52     1460.05     14.46 o
   3  11   1      295.89      279.39      4.68 o
   4  11   1      719.56      692.95      9.61 o
   5  11   1      558.68      514.38      8.47 o
   6  11   1      472.19      467.81      9.22 o
   7  11   1      123.86      133.48      6.17 o
   8  11   1       50.62       51.34      7.24 o
   9  11   1       19.89       16.47      9.71 o
  10  11   1       26.74       28.09     16.78 o
  -9  12   1       37.29       47.51     10.58 o
  -8  12   1        9.87       10.41      6.81 o
  -7  12   1      386.87      385.57     11.12 o
  -6  12   1       72.92       72.56      4.65 o
  -5  12   1      193.51      193.88      5.61 o
  -4  12   1       45.42       40.47      2.81 o
  -3  12   1      892.03      852.25     10.29 o
  -2  12   1       31.39       36.49      1.76 o
  -1  12   1      247.10      248.95      4.25 o
   0  12   1     1462.25     1510.28     14.42 o
   1  12   1      877.40      877.88      9.09 o
   2  12   1      146.52      141.98      3.50 o
   3  12   1     2249.62     2181.36     22.74 o
   4  12   1      135.42      133.69      4.34 o
   5  12   1       17.69       19.15      2.61 o
   6  12   1       74.23       67.89      4.15 o
   7  12   1      186.51      215.53      7.34 o
   8  12   1       26.55       28.50      6.62 o
   9  12   1        4.66      -13.31     13.31 o
  10  12   1        0.59       13.13     18.24 o
  -9  13   1        6.44        8.87      7.71 o
  -8  13   1       58.45       57.30      9.46 o
  -7  13   1       18.96       21.22      4.68 o
  -6  13   1      296.42      286.11      9.46 o
  -5  13   1        3.28       -2.39      2.39 o
  -4  13   1     1431.65     1456.29     19.20 o
  -3  13   1       10.58       13.29      1.93 o
  -2  13   1      624.00      638.90      7.61 o
  -1  13   1      119.99      114.78      2.83 o
   0  13   1     4464.39     4367.72     37.04 o
   1  13   1      119.61      122.93      2.98 o
   2  13   1      280.88      286.73      4.36 o
   3  13   1       18.71       12.70      1.99 o
   4  13   1     1607.16     1523.84     19.66 o
   5  13   1       29.60       28.41      3.07 o
   6  13   1      226.34      222.82      8.27 o
   7  13   1        0.55       -0.53      3.43 o
   8  13   1       79.25       72.91      8.44 o
   9  13   1        3.74       -5.11     12.77 o
  -9  14   1       15.84       14.96     10.58 o
  -8  14   1        2.29        1.15      7.19 o
  -7  14   1      546.22      575.00     14.80 o
  -6  14   1        6.68        2.15      3.42 o
  -5  14   1       67.56       56.96      4.07 o
  -4  14   1      445.57      431.71      8.65 o
  -3  14   1      757.46      770.17     10.39 o
  -2  14   1      612.00      591.54      7.44 o
  -1  14   1      638.77      584.93      7.00 o
   0  14   1        9.21       10.09      1.68 o
   1  14   1     1447.39     1456.18     14.27 o
   2  14   1      279.52      271.35      4.33 o
   3  14   1     1225.14     1257.29     16.04 o
   4  14   1       72.43       73.23      3.72 o
   5  14   1       24.58       19.82      3.30 o
   6  14   1      183.16      194.33      6.89 o
   7  14   1      160.93      183.70      7.89 o
   8  14   1       44.94       44.90     10.03 o
  -9  15   1       24.97       32.10     11.31 o
  -8  15   1       16.22        8.92      7.10 o
  -7  15   1       19.40       18.94      5.06 o
  -6  15   1      152.46      168.26      7.21 o
  -5  15   1      282.39      313.52      8.81 o
  -4  15   1      334.48      325.38      7.69 o
  -3  15   1       11.41        6.71      2.03 o
  -2  15   1       89.27       86.21      2.89 o
  -1  15   1     1972.56     1913.10     18.30 o
   0  15   1     2217.67     2208.41     20.74 o
   1  15   1      161.34      155.39      3.68 o
   2  15   1        6.64        1.51      1.83 o
   3  15   1      605.72      587.90     10.20 o
   4  15   1      791.13      752.14     13.48 o
   5  15   1      388.60      405.63      9.33 o
   6  15   1      163.19      163.54      6.65 o
   7  15   1       74.57       73.92      5.91 o
   8  15   1       35.45       19.00     11.85 o
   9  15   1       56.20       52.53     12.04 o
  -9  16   1       28.72       29.18     12.40 o
  -8  16   1       50.10       59.12     14.01 o
  -7  16   1      121.57      119.94      7.95 o
  -6  16   1       91.31       94.73      6.25 o
  -5  16   1       13.67        6.01      3.45 o
  -4  16   1      579.14      524.70     10.15 o
  -3  16   1      468.61      474.92      8.73 o
  -2  16   1      469.67      474.91      6.99 o
  -1  16   1        2.05        2.23      1.68 o
   0  16   1       19.96       23.52      2.14 o
   1  16   1      811.10      823.51      9.73 o
   2  16   1      897.94      871.77     11.82 o
   3  16   1      692.93      649.06     10.78 o
   4  16   1       28.86       27.32      3.56 o
   5  16   1        7.05        4.37      3.25 o
   6  16   1      113.61      121.62      7.13 o
   7  16   1      148.55      157.84      8.66 o
   8  16   1       85.57       71.55     10.60 o
   9  16   1        0.07       -3.28     10.21 o
  -9  17   1       33.10       25.90     12.40 o
  -8  17   1        4.01        7.94      6.13 o
  -7  17   1        0.04        2.03      4.93 o
  -6  17   1       87.08       85.65      6.96 o
  -5  17   1      429.50      448.32     10.34 o
  -4  17   1       14.35       14.50      3.32 o
  -3  17   1        5.44        3.39      2.56 o
  -2  17   1      186.90      188.33      5.25 o
  -1  17   1      275.57      279.22      5.10 o
   0  17   1      623.88      603.18      7.72 o
   1  17   1     1733.69     1752.89     18.65 o
   2  17   1        0.08       -2.06      2.06 o
   3  17   1      465.11      419.11      8.35 o
   4  17   1      338.01      315.22     10.26 o
   5  17   1      337.93      336.74      8.92 o
   6  17   1        9.09        4.29      4.07 o
   7  17   1        0.36       -1.81      4.79 o
   8  17   1        4.40        2.92     10.58 o
   9  17   1      110.06      107.24     15.68 o
  -8  18   1       28.40       27.74      6.87 o
  -7  18   1       11.89        9.83      5.54 o
  -6  18   1      129.14      128.26      7.49 o
  -5  18   1       31.37       28.47      4.31 o
  -4  18   1      210.43      219.43      8.18 o
  -3  18   1       47.22       53.40      5.20 o
  -2  18   1     1130.03     1123.19     13.98 o
  -1  18   1      130.92      126.25      3.82 o
   0  18   1       27.20       34.28      2.39 o
   1  18   1      599.50      602.17     10.15 o
   2  18   1      361.08      376.02      7.24 o
   3  18   1       51.27       47.09      3.74 o
   4  18   1        1.09       -0.50      3.28 o
   5  18   1        4.71       -1.68      3.40 o
   6  18   1      260.97      288.32     10.01 o
   7  18   1        2.30        0.23      5.18 o
   8  18   1       68.75       66.39     13.13 o
  -8  19   1       18.95       10.81      6.86 o
  -7  19   1        0.10       -2.01      5.39 o
  -6  19   1        1.01       -4.30      4.30 o
  -5  19   1      479.83      452.92     12.13 o
  -4  19   1       82.91       76.23      4.95 o
  -3  19   1       71.41       66.14      4.18 o
  -2  19   1        0.39       -3.00      3.00 o
  -1  19   1      355.78      350.14      7.34 o
   0  19   1      285.57      267.31      5.31 o
   1  19   1      481.42      455.13      7.39 o
   2  19   1       59.93       55.02      3.81 o
   3  19   1      155.12      165.38      6.36 o
   4  19   1        2.42        4.34      3.51 o
   5  19   1       91.82       94.80      6.51 o
   6  19   1       14.00       17.37      4.90 o
   7  19   1        6.83       12.09      5.74 o
   8  19   1        2.61       12.24     11.31 o
  -8  20   1       49.07       45.81     13.68 o
  -7  20   1       28.55       25.63      8.36 o
  -6  20   1       50.08       52.22      5.92 o
  -5  20   1        3.58        1.62      4.58 o
  -4  20   1      101.29      110.58      6.17 o
  -3  20   1       48.69       48.67      4.05 o
  -2  20   1      432.92      462.53      8.52 o
  -1  20   1        1.21        1.33      2.30 o
   0  20   1       63.21       60.65      3.38 o
   1  20   1      189.81      185.78      5.15 o
   2  20   1      779.08      805.34     16.76 o
   3  20   1      108.07      105.14      5.15 o
   4  20   1       69.91       75.23      7.72 o
   5  20   1        5.31       10.81      4.73 o
   6  20   1      175.78      189.23     10.02 o
   7  20   1       10.38        4.67      6.68 o
   8  20   1       60.57       67.35     11.31 o
  -8  21   1        6.36        4.56      8.77 o
  -7  21   1        1.55       -3.55      8.06 o
  -6  21   1       36.55       33.60      5.72 o
  -5  21   1      176.75      184.37     10.92 o
  -4  21   1       53.74       55.27      5.68 o
  -3  21   1       17.26       21.87      4.35 o
  -2  21   1       52.37       51.26      4.36 o
  -1  21   1      467.83      477.25      8.07 o
   0  21   1      345.18      336.22      7.01 o
   1  21   1       20.93       19.28      3.05 o
   2  21   1      106.28      108.67      5.53 o
   3  21   1       65.01       69.59      5.49 o
   4  21   1       96.48       99.95      6.84 o
   5  21   1      259.91      259.83     10.37 o
   6  21   1        5.98        7.73      5.15 o
   7  21   1        0.03        4.51      6.89 o
   8  21   1       18.08       26.35     12.04 o
  -7  22   1      106.43      144.50     13.49 o
  -6  22   1       14.95       10.23      5.45 o
  -5  22   1       21.77       19.08      5.34 o
  -4  22   1       12.81       10.38      5.13 o
  -3  22   1      338.79      326.38     10.58 o
  -2  22   1      337.04      314.10     10.20 o
  -1  22   1      290.82      311.11      8.20 o
   0  22   1        1.86        5.51      3.16 o
   1  22   1      150.41      166.61      6.74 o
   2  22   1      201.37      208.96      8.47 o
   3  22   1      231.99      259.10     10.22 o
   4  22   1       30.23       30.94      5.51 o
   5  22   1        0.94       -4.26      4.81 o
   6  22   1       47.91       43.43      6.27 o
   7  22   1       55.56       70.49      9.23 o
  -7  23   1        0.95        4.09      9.15 o
  -6  23   1       19.96       13.27      6.29 o
  -5  23   1       79.64       80.08      7.10 o
  -4  23   1      152.69      142.85      8.34 o
  -3  23   1       30.47       43.33      5.94 o
  -2  23   1      115.79      123.62     10.25 o
  -1  23   1       79.16       81.21      6.17 o
   0  23   1      313.30      332.17     12.08 o
   1  23   1       64.78       65.14      5.10 o
   2  23   1       88.61       78.90      6.63 o
   3  23   1        0.65       -4.14      4.73 o
   4  23   1      224.41      228.23     13.29 o
   5  23   1       44.31       40.66      6.21 o
   6  23   1        8.02       12.21      6.25 o
   7  23   1        2.25        0.23      8.57 o
  -6  24   1        1.16       -3.24      7.17 o
  -5  24   1        0.13       -5.15      5.15 o
  -4  24   1        3.93        4.23      5.21 o
  -3  24   1      478.48      492.20     13.71 o
  -2  24   1       15.98       21.61      4.97 o
  -1  24   1       98.98       91.91      8.36 o
   0  24   1       15.66       30.66      5.51 o
   1  24   1      119.20      132.29      9.98 o
   2  24   1       10.70       10.68      5.21 o
   3  24   1      130.10      116.92      7.76 o
   4  24   1       17.35       23.97      5.89 o
   5  24   1       27.87       30.32      6.22 o
   6  24   1        8.59       -4.49      6.99 o
  -6  25   1       68.61       63.85     15.32 o
  -5  25   1        0.23       -6.32      6.32 o
  -4  25   1      101.87      101.90      8.02 o
  -3  25   1       17.37       22.68      5.82 o
  -2  25   1       27.15       27.50      6.59 o
  -1  25   1        2.58        7.76      6.95 o
   0  25   1      338.80      403.24     13.08 o
   1  25   1        3.00        1.25      5.25 o
   2  25   1       45.76       32.84      5.86 o
   3  25   1        1.95        2.75      5.37 o
   4  25   1      156.62      173.87      9.62 o
   5  25   1        6.76        5.23      6.34 o
   6  25   1       15.78       23.10     10.17 o
  -5  26   1        0.01        3.61      9.27 o
  -4  26   1       11.56        3.75      5.79 o
  -3  26   1      151.48      124.66      8.77 o
  -2  26   1        1.55       -0.59      7.60 o
  -1  26   1       79.34       74.78      8.54 o
   0  26   1       29.29       40.38      7.88 o
   1  26   1       17.40       -1.75      6.26 o
   2  26   1       40.46       46.19      6.75 o
   3  26   1       78.31       67.68      7.36 o
   4  26   1        7.68       19.17      6.94 o
   5  26   1        5.69        4.09      9.15 o
  -5  27   1       13.46       10.80      9.97 o
  -4  27   1       15.45       16.40     10.31 o
  -3  27   1        2.95       -5.64      6.74 o
  -2  27   1       14.59       13.61      6.71 o
  -1  27   1       27.82       21.78      7.35 o
   0  27   1      191.03      212.15     12.10 o
   1  27   1       19.67       26.64      7.38 o
   2  27   1        1.58        4.57      6.44 o
   3  27   1        9.28       12.08      6.00 o
   4  27   1       21.82        8.98     11.85 o
   5  27   1       16.29       11.85      9.80 o
  -4  28   1       12.45       20.77     10.82 o
  -3  28   1       21.72       11.11      8.78 o
  -2  28   1       39.23       50.37      9.29 o
  -1  28   1        9.16       16.01      7.40 o
   0  28   1       12.55       11.22      8.59 o
   1  28   1       63.88       68.06      8.88 o
   2  28   1       63.66       60.72     12.21 o
   3  28   1       29.22       42.44     11.22 o
   4  28   1        0.24       -9.94     11.13 o
  -3  29   1       12.02       -2.76     10.19 o
  -2  29   1        3.99       12.40     15.68 o
  -1  29   1       75.93       74.00     10.69 o
   0  29   1       52.72       40.05     11.94 o
   1  29   1       14.33       18.66      9.05 o
   2  29   1        0.35        2.93     10.42 o
   3  29   1       26.03        6.38     10.06 o
  -1  30   1        0.46       -0.36     15.68 o
   1  30   1        9.63       13.86     16.05 o
 -10   0   2       98.44      138.97     21.16 o
  -8   0   2      103.69       97.60     12.95 o
  -6   0   2     1545.76     1532.97     26.64 o
  -4   0   2     2011.41     2053.81     27.76 o
  -2   0   2      553.17      477.43      7.22 o
   0   0   2      504.86      579.56     14.96 o
   2   0   2     1699.44     1734.39     32.40 o
   4   0   2     7328.72     7576.49    120.38 o
   6   0   2      715.65      714.11     18.44 o
   8   0   2      289.65      315.15     22.62 o
  10   0   2       39.90       26.99     15.68 o
 -11   1   2       11.58       26.58     13.13 o
 -10   1   2        1.16       -0.94     14.41 o
  -9   1   2       70.06       89.39     10.85 o
  -8   1   2       52.64       54.24      6.17 o
  -7   1   2      754.68      759.91     12.91 o
  -6   1   2       27.26       27.45      3.00 o
  -5   1   2        0.12       -1.15      1.15 o
  -4   1   2     1689.14     1872.47     17.97 o
  -3   1   2     3608.00     3485.57     35.48 o
  -2   1   2     2070.30     2114.71     19.31 o
  -1   1   2      675.07      687.29      9.10 o
   0   1   2      260.43      382.27      7.34 o
   1   1   2     9685.95    10486.08    183.23 o
   2   1   2      128.69      110.30      2.61 o
   3   1   2      397.25      319.31      4.52 o
   4   1   2      102.06      111.07      2.85 o
   5   1   2      387.37      370.56      5.93 o
   6   1   2      210.01      198.54      6.56 o
   7   1   2      430.86      460.85     14.81 o
   8   1   2       20.58       11.78      8.12 o
   9   1   2        0.46       -1.03      9.85 o
  10   1   2        0.06       -9.45      9.45 o
  11   1   2       52.60       62.69     13.64 o
 -11   2   2        3.13       16.05     16.78 o
 -10   2   2       70.84       56.67     11.61 o
  -9   2   2       70.12       63.82      8.47 o
  -8   2   2       59.69       59.91      6.38 o
  -7   2   2       19.55       10.34      2.92 o
  -6   2   2      688.45      659.77     10.92 o
  -5   2   2      611.51      628.22      7.87 o
  -4   2   2     1122.25     1081.45     10.96 o
  -3   2   2     3238.43     3585.47     34.74 o
  -2   2   2     1118.97     1165.56     11.94 o
  -1   2   2     4282.83     5040.23     74.73 o
   0   2   2    16935.04    19326.39    326.26 o
   1   2   2     5246.73     5862.92     72.22 o
   2   2   2     1862.26     1937.71     23.96 o
   3   2   2      172.19      142.75      2.61 o
   4   2   2     3550.34     3539.31     38.33 o
   5   2   2      428.01      400.11      6.75 o
   6   2   2      547.32      510.00     12.16 o
   7   2   2       30.44       34.55      5.43 o
   8   2   2      296.74      302.56     16.89 o
   9   2   2       77.56      104.21     18.79 o
  10   2   2       66.18       60.51     11.83 o
  11   2   2        7.77       14.78     12.51 o
 -11   3   2       48.28       74.41     20.06 o
 -10   3   2        0.70        0.02     12.29 o
  -9   3   2        5.11        6.84      6.81 o
  -8   3   2      222.06      239.39     15.11 o
  -7   3   2      379.08      400.97     10.97 o
  -6   3   2      239.40      240.87      4.93 o
  -5   3   2        8.33        6.60      1.47 o
  -4   3   2      794.36      843.21      8.52 o
  -3   3   2     6355.26     6896.42     68.54 o
  -2   3   2      866.13      759.43      8.55 o
  -1   3   2    25400.36    26850.51    403.89 o
   0   3   2     6983.74     7971.67    120.37 o
   1   3   2     1882.86     2357.50     39.95 o
   2   3   2      336.64      279.65      5.85 o
   3   3   2      940.65      929.75     10.59 o
   4   3   2       11.23        7.91      1.24 o
   5   3   2      529.56      512.47      7.00 o
   6   3   2      718.37      732.14     21.16 o
   7   3   2      460.89      460.13     13.02 o
   8   3   2      118.55      104.75     11.60 o
   9   3   2       20.31       10.82      9.50 o
  10   3   2       11.21       11.84      9.93 o
  11   3   2       27.33       27.91     23.53 o
 -11   4   2       15.45        6.57     17.51 o
 -10   4   2       37.74       34.89     10.65 o
  -9   4   2       94.59       97.33     11.96 o
  -8   4   2       11.16        5.01      5.74 o
  -7   4   2      114.18      108.42      4.99 o
  -6   4   2      131.50      117.60      3.83 o
  -5   4   2      870.00      864.60     10.18 o
  -4   4   2     1818.75     1828.87     18.43 o
  -3   4   2      173.10      190.40      4.26 o
  -2   4   2     2952.25     3154.48     35.04 o
  -1   4   2    33600.61    35395.71    409.96 o
   0   4   2      515.04      614.60     10.40 o
   1   4   2      672.56      767.73      9.82 o
   2   4   2      766.67      821.38     12.74 o
   3   4   2     2110.95     2116.04     21.06 o
   4   4   2       18.55        8.94      1.00 o
   5   4   2     3265.57     3172.71     34.34 o
   6   4   2       10.19        7.33      2.82 o
   7   4   2      119.78      117.43     10.53 o
   8   4   2       40.20       44.94      7.46 o
   9   4   2      146.56      136.45     13.50 o
  10   4   2       42.38       47.88     12.11 o
  11   4   2       14.90       -4.94     11.60 o
 -10   5   2       12.36       24.51     10.42 o
  -9   5   2        0.20       -4.90      8.15 o
  -8   5   2      407.62      407.07     14.27 o
  -7   5   2        1.23       -2.64      2.64 o
  -6   5   2      574.09      559.09     10.60 o
  -5   5   2      114.96      113.69      4.21 o
  -4   5   2     1847.57     1774.63     18.91 o
  -3   5   2     1821.35     1894.25     19.44 o
  -2   5   2     7365.99     7796.92     89.92 o
  -1   5   2     3397.14     3759.90     44.57 o
   0   5   2      663.79      868.10     16.18 o
   1   5   2      451.61      416.54      5.82 o
   2   5   2     2514.12     2465.96     25.98 o
   3   5   2      559.92      588.34      6.71 o
   4   5   2      139.56      168.80      3.62 o
   5   5   2       44.52       43.09      2.31 o
   6   5   2      993.54      999.39     29.58 o
   7   5   2      353.20      344.71     11.60 o
   8   5   2      171.50      181.40     14.99 o
   9   5   2        5.31       15.82      9.50 o
  10   5   2       35.57       31.85     11.47 o
 -10   6   2        5.19        4.38      9.73 o
  -9   6   2      100.45      111.51     12.75 o
  -8   6   2        3.38       13.24      5.27 o
  -7   6   2      280.99      276.88      7.65 o
  -6   6   2       34.89       28.96      2.69 o
  -5   6   2     1191.72     1184.76     15.02 o
  -4   6   2        2.12        3.72      2.10 o
  -3   6   2      479.75      525.13      6.62 o
  -2   6   2      290.77      230.79      3.68 o
  -1   6   2     5576.13     5686.81     65.91 o
   0   6   2      800.44      668.87      9.10 o
   1   6   2     1251.07     1138.85     14.28 o
   2   6   2     2776.73     3085.07     33.76 o
   3   6   2      839.96      865.71      9.38 o
   4   6   2      466.43      463.26      6.12 o
   5   6   2     2335.12     2378.71     44.91 o
   6   6   2      255.28      239.55      8.38 o
   7   6   2       39.88       31.16      5.74 o
   8   6   2        0.03       -5.46      5.46 o
   9   6   2      217.33      210.48     15.99 o
  10   6   2        7.34       11.48     10.94 o
 -10   7   2        3.40       -4.74     14.59 o
  -9   7   2        2.54       -7.88      7.88 o
  -8   7   2      287.27      288.49     22.34 o
  -7   7   2       52.57       57.45      3.82 o
  -6   7   2       28.16       25.34      2.65 o
  -5   7   2       20.17       16.18      2.40 o
  -4   7   2     2377.94     2392.03     26.71 o
  -3   7   2      132.12      153.75      2.82 o
  -2   7   2    17225.30    17736.33    171.04 o
  -1   7   2      958.21      847.48     12.42 o
   0   7   2     1558.90     1567.00     20.55 o
   1   7   2       83.18       70.03      2.02 o
   2   7   2     4158.29     4179.26     40.96 o
   3   7   2       57.66       54.65      2.05 o
   4   7   2      170.97      182.72      3.58 o
   5   7   2        0.29       -1.65      1.65 o
   6   7   2     3566.68     3437.62     46.61 o
   7   7   2        0.22       -3.27      3.27 o
   8   7   2      205.83      197.93     10.38 o
   9   7   2        0.36        7.37      7.05 o
  10   7   2       23.50       17.17     10.90 o
  -9   8   2       50.90       46.22     10.31 o
  -8   8   2       15.93       17.98      5.61 o
  -7   8   2      195.04      196.97      6.26 o
  -6   8   2        2.75        4.19      2.56 o
  -5   8   2     2789.54     2849.33     39.90 o
  -4   8   2      483.08      491.52      7.08 o
  -3   8   2       58.47       59.56      2.03 o
  -2   8   2     1194.21     1187.74     12.32 o
  -1   8   2     3650.88     3870.36     38.67 o
   0   8   2      399.83      331.27      4.83 o
   1   8   2      920.71      847.13      8.65 o
   2   8   2      820.84      874.85      9.73 o
   3   8   2     2461.44     2559.99     24.37 o
   4   8   2      554.08      531.37      7.05 o
   5   8   2      366.08      396.00      6.79 o
   6   8   2        2.51        6.81      2.94 o
   7   8   2       48.57       46.82      4.68 o
   8   8   2        5.32        6.62      5.50 o
   9   8   2      208.60      227.64     13.67 o
  10   8   2        2.07       -1.35     15.68 o
  -9   9   2       14.42       10.94     12.77 o
  -8   9   2       87.17       81.56      7.96 o
  -7   9   2      362.60      351.71      9.22 o
  -6   9   2        1.55        4.16      2.52 o
  -5   9   2      779.03      764.27     23.86 o
  -4   9   2     1449.95     1387.57     16.74 o
  -3   9   2     1396.14     1342.16     14.57 o
  -2   9   2     2488.70     2477.80     23.22 o
  -1   9   2      160.21      167.21      3.05 o
   0   9   2       30.76       40.95      1.67 o
   1   9   2     3485.47     3692.12     33.77 o
   2   9   2      840.99      752.82      8.32 o
   3   9   2     4225.88     4261.96     38.24 o
   4   9   2       25.10       23.00      2.90 o
   5   9   2        0.84       -0.34      1.93 o
   6   9   2      629.80      625.46     10.58 o
   7   9   2      113.96      121.05      6.53 o
   8   9   2      151.63      153.26      9.77 o
   9   9   2        0.04       14.46      7.94 o
  10   9   2       11.94       34.65     11.61 o
  -9  10   2        6.75       12.04     12.04 o
  -8  10   2      101.90      114.62     18.42 o
  -7  10   2       51.53       56.35      5.00 o
  -6  10   2      457.13      470.11     10.20 o
  -5  10   2     1851.49     1851.05     24.76 o
  -4  10   2      500.59      506.60      7.71 o
  -3  10   2      149.30      146.39      5.08 o
  -2  10   2       68.02       52.68      1.86 o
  -1  10   2      154.88      116.97      2.59 o
   0  10   2     1241.84     1109.09     11.72 o
   1  10   2     1558.07     1584.62     15.43 o
   2  10   2      276.54      288.94      4.04 o
   3  10   2     1634.88     1618.19     15.62 o
   4  10   2     1070.72     1034.40     13.68 o
   5  10   2      629.03      621.22      9.46 o
   6  10   2      425.20      402.64      8.23 o
   7  10   2       11.69        9.60      4.07 o
   8  10   2       13.77       23.09      7.58 o
   9  10   2       94.71      110.00     11.13 o
  10  10   2       27.72       21.52     18.24 o
  -9  11   2       50.11       55.68      8.83 o
  -8  11   2       23.94       30.33      7.76 o
  -7  11   2      337.89      351.40     13.99 o
  -6  11   2      231.85      247.30      7.58 o
  -5  11   2     1096.11     1093.20     16.09 o
  -4  11   2      176.16      173.24      4.77 o
  -3  11   2     1026.29      964.21     10.76 o
  -2  11   2       82.54       78.03      2.47 o
  -1  11   2       47.39       72.15      2.20 o
   0  11   2       91.35       93.74      2.26 o
   1  11   2     2719.84     2785.12     25.00 o
   2  11   2     2854.36     3074.69     28.66 o
   3  11   2     3372.86     3324.40     31.78 o
   4  11   2       38.05       35.90      2.50 o
   5  11   2        3.21       -0.26      2.13 o
   6  11   2        1.61       -2.73      2.73 o
   7  11   2       48.58       49.74      5.53 o
   8  11   2       61.56       57.14      5.95 o
   9  11   2        1.56        4.30      9.24 o
  10  11   2        1.44       -4.74     16.78 o
  -9  12   2        0.13       -2.85      7.06 o
  -8  12   2      114.71      105.49     16.60 o
  -7  12   2       22.69       18.45      4.80 o
  -6  12   2      205.27      241.83      7.65 o
  -5  12   2      174.53      175.03      5.63 o
  -4  12   2      620.61      592.97      9.52 o
  -3  12   2       45.99       42.32      2.19 o
  -2  12   2      842.93      895.37      9.82 o
  -1  12   2     1567.94     1685.99     16.61 o
   0  12   2     4182.31     4100.61     34.86 o
   1  12   2      412.02      455.19      5.63 o
   2  12   2      146.90      161.44      3.39 o
   3  12   2        0.45       -0.69      1.64 o
   4  12   2     1493.91     1481.01     17.90 o
   5  12   2        9.45        5.71      2.41 o
   6  12   2      110.06      124.07      5.20 o
   7  12   2       33.15       32.11      4.45 o
   8  12   2      151.92      157.86      8.20 o
   9  12   2        2.07       -8.45      8.45 o
  10  12   2       22.31        5.11     17.51 o
  -9  13   2       30.66       37.21     10.94 o
  -8  13   2       30.53       38.80      6.66 o
  -7  13   2      507.21      501.21     16.01 o
  -6  13   2        7.66        2.36      3.25 o
  -5  13   2        8.34        6.28      2.79 o
  -4  13   2       13.21        4.07      2.24 o
  -3  13   2      298.65      293.17      5.22 o
  -2  13   2      475.70      467.87      6.45 o
  -1  13   2      124.89      119.10      2.95 o
   0  13   2        0.39        4.04      2.13 o
   1  13   2     4648.58     4647.57     39.42 o
   2  13   2       13.53       13.60      1.64 o
   3  13   2      882.12      881.36     11.89 o
   4  13   2      122.21      120.60      4.65 o
   5  13   2        7.99        6.28      2.61 o
   6  13   2      295.36      283.81      7.37 o
   7  13   2      245.22      262.71      8.87 o
   8  13   2        1.83        6.29      5.47 o
   9  13   2        1.13      -10.07     10.07 o
  10  13   2        2.66      -17.14     17.14 o
  -9  14   2        6.48        2.19      9.85 o
  -8  14   2       83.27       79.45      6.87 o
  -7  14   2        0.19        8.21      4.72 o
  -6  14   2      150.00      147.13      6.72 o
  -5  14   2      200.21      182.73      6.41 o
  -4  14   2     1054.77     1032.41     14.84 o
  -3  14   2       32.22       34.13      2.46 o
  -2  14   2      143.90      156.73      3.82 o
  -1  14   2      860.62      848.79      9.26 o
   0  14   2     2298.44     2327.90     21.60 o
   1  14   2      237.67      243.45      4.56 o
   2  14   2       76.54       69.79      2.77 o
   3  14   2      356.85      360.54      6.81 o
   4  14   2      516.29      510.22      8.96 o
   5  14   2      192.45      201.40      6.26 o
   6  14   2       86.19       98.29      5.31 o
   7  14   2       10.77       13.53      4.09 o
   8  14   2       58.44       63.59      7.57 o
  -9  15   2       34.57       24.07     11.31 o
  -8  15   2       96.38       95.93      7.39 o
  -7  15   2      365.85      373.42     18.37 o
  -6  15   2       20.67       25.69      4.27 o
  -5  15   2       19.45       17.32      3.46 o
  -4  15   2      414.97      391.66     11.13 o
  -3  15   2      349.56      329.69      6.19 o
  -2  15   2       33.16       37.69      2.24 o
  -1  15   2       34.03       28.57      2.05 o
   0  15   2      941.44      971.99     10.49 o
   1  15   2     2149.86     2135.54     21.01 o
   2  15   2     1429.18     1403.05     16.04 o
   3  15   2     1763.01     1758.41     21.58 o
   4  15   2       46.73       42.03      3.39 o
   5  15   2        2.90        1.11      2.93 o
   6  15   2      162.54      180.56      9.52 o
   7  15   2      213.57      245.66      9.18 o
   8  15   2       35.91       32.84      7.57 o
  -9  16   2       18.21       28.45     12.40 o
  -8  16   2       13.98       19.28      5.63 o
  -7  16   2        5.74        5.34      4.87 o
  -6  16   2       80.23       78.88      5.83 o
  -5  16   2      778.57      817.94     15.14 o
  -4  16   2       48.14       48.16      3.77 o
  -3  16   2       40.07       26.52      2.60 o
  -2  16   2      100.68      108.94      3.38 o
  -1  16   2       95.70      102.18      3.11 o
   0  16   2     2651.13     2618.58     24.35 o
   1  16   2      478.68      459.93      6.87 o
   2  16   2      139.64      132.24      4.92 o
   3  16   2     1515.62     1488.33     23.46 o
   4  16   2      262.49      238.27      7.95 o
   5  16   2      487.04      496.44     11.82 o
   6  16   2       37.92       38.54      4.73 o
   7  16   2        0.20       -1.23      5.26 o
   8  16   2       31.66       43.68     18.79 o
   9  16   2       61.63       62.37     13.13 o
  -9  17   2       15.45        4.38     11.31 o
  -8  17   2       18.23        9.11      6.38 o
  -7  17   2       98.56      111.27      9.80 o
  -6  17   2      148.63      170.57      7.95 o
  -5  17   2       19.52       16.70      3.80 o
  -4  17   2      454.35      433.38      9.42 o
  -3  17   2       39.92       49.54      3.30 o
  -2  17   2      581.13      595.72      8.82 o
  -1  17   2      208.20      200.72      4.43 o
   0  17   2        1.82        3.66      1.79 o
   1  17   2      247.08      239.00      5.03 o
   2  17   2     1805.19     1755.10     20.87 o
   3  17   2      584.82      589.13     10.50 o
   4  17   2       20.28       13.83      3.52 o
   5  17   2        0.07       -2.63      3.23 o
   6  17   2      153.77      174.03      8.17 o
   7  17   2       14.08       15.87      5.38 o
   8  17   2       96.86       81.34     14.23 o
   9  17   2        0.07        0.00     10.94 o
  -8  18   2       21.45       18.25      6.72 o
  -7  18   2       18.95       16.32      5.79 o
  -6  18   2       25.26       35.44      5.24 o
  -5  18   2      553.96      564.35     12.41 o
  -4  18   2        0.15       -0.69      3.07 o
  -3  18   2        1.66       -2.61      2.61 o
  -2  18   2       84.57       82.33      3.95 o
  -1  18   2      586.59      585.05      8.09 o
   0  18   2       52.98       47.46      2.64 o
   1  18   2      894.15      884.62     11.19 o
   2  18   2       92.43       99.55      4.47 o
   3  18   2      379.29      394.62      9.10 o
   4  18   2      127.46      124.33      6.06 o
   5  18   2      346.82      366.16     12.13 o
   6  18   2       27.06       31.92      6.95 o
   7  18   2        0.05        1.71      5.29 o
   8  18   2        1.07      -10.21     10.21 o
  -8  19   2       37.50       36.72      7.58 o
  -7  19   2        0.46        4.39      4.73 o
  -6  19   2       84.37       94.14      6.68 o
  -5  19   2        1.50        1.73      4.34 o
  -4  19   2      594.55      576.14     15.56 o
  -3  19   2        4.11        9.67      3.13 o
  -2  19   2     1010.30     1022.95     13.34 o
  -1  19   2        3.46        5.18      2.21 o
   0  19   2       59.32       47.42      2.99 o
   1  19   2      145.89      133.17      4.37 o
   2  19   2      737.36      775.86     16.01 o
   3  19   2       42.85       42.95      4.10 o
   4  19   2        1.64       -1.27      3.25 o
   5  19   2        0.39        4.36      4.30 o
   6  19   2      167.96      197.24      9.26 o
   7  19   2        3.00        0.98      6.42 o
   8  19   2       87.82       65.09     10.65 o
  -8  20   2       12.71       16.03     12.22 o
  -7  20   2        2.94        0.61      5.29 o
  -6  20   2       24.22       20.57      6.15 o
  -5  20   2      218.94      216.93      9.22 o
  -4  20   2        3.01        0.51      3.79 o
  -3  20   2       33.90       30.89      4.05 o
  -2  20   2        0.09        0.59      2.56 o
  -1  20   2      485.76      493.59      9.03 o
   0  20   2      169.93      157.66      5.02 o
   1  20   2      228.42      212.14      5.64 o
   2  20   2       23.57       18.97      3.29 o
   3  20   2       82.64       72.74      5.28 o
   4  20   2        5.30        4.96      4.08 o
   5  20   2      130.28      156.00      8.12 o
   6  20   2        2.57        7.36      5.00 o
   7  20   2        5.10       13.10      6.80 o
   8  20   2       13.84       16.45      9.35 o
  -8  21   2       31.82       41.58     14.96 o
  -7  21   2       52.53       52.61      7.95 o
  -6  21   2        8.93        7.10      5.06 o
  -5  21   2        0.35       -1.10      4.46 o
  -4  21   2       52.44       50.58      5.70 o
  -3  21   2      171.81      191.12      7.92 o
  -2  21   2      540.83      531.87     10.65 o
  -1  21   2      237.31      241.63      5.95 o
   0  21   2        0.97        2.12      2.53 o
   1  21   2      169.95      160.80      5.46 o
   2  21   2      328.05      330.74      8.44 o
   3  21   2       63.83       66.45      5.48 o
   4  21   2       10.56        6.99      4.59 o
   5  21   2       16.75       16.18      5.20 o
   6  21   2      119.78      108.43      7.65 o
   7  21   2       39.47       32.48      8.76 o
   8  21   2       43.87       54.35     15.32 o
  -7  22   2        6.54        4.67      6.81 o
  -6  22   2       15.61       10.65      5.49 o
  -5  22   2       76.20       68.94      6.61 o
  -4  22   2      117.91      110.65      7.32 o
  -3  22   2       12.40       20.95      5.00 o
  -2  22   2       31.13       21.24      4.49 o
  -1  22   2      325.82      356.07     11.34 o
   0  22   2      219.08      213.72      7.06 o
   1  22   2       51.76       51.02      4.60 o
   2  22   2       58.24       58.54      5.99 o
   3  22   2        9.88        7.04      4.69 o
   4  22   2      120.36      131.46      7.85 o
   5  22   2      143.88      144.18     10.92 o
   6  22   2        5.67        7.78      5.43 o
   7  22   2        1.43       -2.61      6.91 o
  -7  23   2       48.00       37.37     10.19 o
  -6  23   2        7.61       16.43      6.33 o
  -5  23   2        4.81        4.47      5.11 o
  -4  23   2        6.04        3.24      6.50 o
  -3  23   2      314.71      338.52     23.38 o
  -2  23   2      187.84      169.31      7.87 o
  -1  23   2       79.35       98.94      7.21 o
   0  23   2        6.89       10.29      4.14 o
   1  23   2      182.04      190.72      8.25 o
   2  23   2       16.53       13.53      5.02 o
   3  23   2      118.87      114.23      8.10 o
   4  23   2        9.04        6.89      5.30 o
   5  23   2       53.30       50.55      6.53 o
   6  23   2       11.66        8.14      6.36 o
   7  23   2       81.94      114.18     12.72 o
  -6  24   2       79.87       71.07      9.26 o
  -5  24   2        1.15       -0.80      5.24 o
  -4  24   2      114.68      102.74      7.83 o
  -3  24   2        4.74        4.26      5.30 o
  -2  24   2       79.76       97.99      7.68 o
  -1  24   2        6.69       -1.21      5.44 o
   0  24   2      214.54      229.27      9.14 o
   1  24   2        9.11        5.40      4.51 o
   2  24   2       16.48       17.38      5.30 o
   3  24   2        2.42        3.41      4.89 o
   4  24   2      141.71      156.60     10.25 o
   5  24   2       27.75       32.74      7.08 o
   6  24   2        7.01       11.05      7.29 o
  -6  25   2       11.72       22.30     10.17 o
  -5  25   2        0.03       13.60      6.49 o
  -4  25   2        0.02       -0.25      5.39 o
  -3  25   2      145.70      132.13      8.41 o
  -2  25   2        7.87        8.25      5.58 o
  -1  25   2       26.11       15.32      6.22 o
   0  25   2        0.15        8.62      5.96 o
   1  25   2       40.67       36.79      5.62 o
   2  25   2       55.28       46.05      8.22 o
   3  25   2      172.40      162.84      9.18 o
   4  25   2        4.17        8.35      5.72 o
   5  25   2       31.41       34.02      7.12 o
   6  25   2        3.57       -1.53      8.90 o
  -5  26   2        5.85       -3.05      9.24 o
  -4  26   2       96.38       89.77      7.78 o
  -3  26   2       20.56       37.02      9.48 o
  -2  26   2       24.45       16.79      6.45 o
  -1  26   2       15.87       12.03      6.61 o
   0  26   2      303.97      356.14     18.91 o
   1  26   2        2.21        3.91      5.59 o
   2  26   2        0.01       -5.37      5.46 o
   3  26   2        8.18        6.86      5.56 o
   4  26   2      135.88      139.53     17.90 o
   5  26   2       24.74       32.76     10.23 o
  -5  27   2        0.41        0.73     14.23 o
  -4  27   2        1.30        2.17     13.68 o
  -3  27   2       70.11       70.84      9.60 o
  -2  27   2       44.74       52.23      9.45 o
  -1  27   2       10.70       14.47      7.04 o
   0  27   2       12.60       14.55      8.05 o
   1  27   2       69.29       73.14      8.81 o
   2  27   2       64.02       62.89      7.86 o
   3  27   2       88.83       89.10      9.05 o
   4  27   2        3.43        9.01      9.27 o
   5  27   2        0.14       10.21     13.50 o
  -4  28   2       31.52       30.32     11.60 o
  -3  28   2        2.21        4.69     10.03 o
  -2  28   2        1.29        1.26      7.77 o
  -1  28   2       78.09       95.38      9.74 o
   0  28   2       52.34       45.47      9.56 o
   1  28   2       31.48       28.72     12.21 o
   2  28   2        0.01        7.22      7.11 o
   3  28   2        6.45       -8.98      8.98 o
   4  28   2       36.42       33.55     11.20 o
  -3  29   2       17.61       15.08     10.54 o
  -2  29   2       79.79      101.77     19.33 o
  -1  29   2        5.33       12.95     14.41 o
   0  29   2       26.40       36.89     12.80 o
   1  29   2       31.57       29.09     11.46 o
   2  29   2       60.36       68.21     17.14 o
   3  29   2       18.97       16.62     10.54 o
  -1  30   2       62.12       62.74     18.97 o
   1  30   2       39.08       19.70     16.05 o
  -9   0   3      111.05      109.94     22.80 o
  -7   0   3       91.07       97.54      6.55 o
  -5   0   3        8.39        9.32      2.17 o
  -3   0   3     2177.85     1973.21     26.49 o
  -1   0   3     5170.06     5955.00    111.70 o
   1   0   3       61.96       68.35      2.03 o
   3   0   3     4166.82     4214.17     54.50 o
   5   0   3     1425.21     1531.96     27.78 o
   7   0   3      541.55      567.38     21.39 o
   9   0   3        2.45       -9.85     10.94 o
  11   0   3       57.07       64.56     20.06 o
 -11   1   3        9.09       16.78     16.41 o
 -10   1   3       75.15       89.40     10.29 o
  -9   1   3       20.03       25.85      7.81 o
  -8   1   3       46.49       49.37      6.02 o
  -7   1   3        1.49       -2.53      2.53 o
  -6   1   3     1245.65     1166.75     15.07 o
  -5   1   3      238.96      235.82      4.24 o
  -4   1   3     2555.15     2557.85     24.26 o
  -3   1   3      290.22      360.03      4.18 o
  -2   1   3     1499.35     1448.05     15.45 o
  -1   1   3       15.53       14.02      0.81 o
   0   1   3    12620.70    12917.31    194.48 o
   1   1   3    21585.21    23303.23    237.19 o
   2   1   3       14.93       16.28      1.19 o
   3   1   3      176.13      170.42      2.74 o
   4   1   3     4034.48     3907.94     39.84 o
   5   1   3      191.24      180.78      4.48 o
   6   1   3      111.63      119.09      5.96 o
   7   1   3       28.02       26.73      5.73 o
   8   1   3      154.63      181.02     13.90 o
   9   1   3       78.57       82.83     11.86 o
  10   1   3       58.63       54.45     12.11 o
  11   1   3        0.05        4.84     14.23 o
 -11   2   3       15.06      -14.96     14.96 o
 -10   2   3        5.07       -4.89     12.95 o
  -9   2   3       54.42       42.23      8.41 o
  -8   2   3       46.78       47.88      7.20 o
  -7   2   3      727.81      712.14     12.48 o
  -6   2   3       62.40       69.56      3.10 o
  -5   2   3       13.41       15.37      1.65 o
  -4   2   3      849.66      841.58      9.04 o
  -3   2   3     5361.93     5582.22     50.95 o
  -2   2   3      820.21      863.12      9.63 o
  -1   2   3     2462.64     2747.24     32.23 o
   0   2   3     7694.42     7948.68    107.11 o
   1   2   3    28686.03    30741.30    332.60 o
   2   2   3       90.38       82.75      1.89 o
   3   2   3     4703.99     4654.40     42.41 o
   4   2   3       48.47       38.86      1.49 o
   5   2   3      361.37      343.88      8.11 o
   6   2   3      260.47      239.98      9.85 o
   7   2   3      413.08      420.55     14.53 o
   8   2   3       16.00        4.92      8.38 o
   9   2   3        1.35       -0.68      9.15 o
  10   2   3        0.86       -9.19     15.50 o
  11   2   3       48.08       44.79     13.64 o
 -10   3   3       73.49       83.17     35.20 o
  -9   3   3      101.76       66.17     12.95 o
  -8   3   3        0.61       -3.73      3.87 o
  -7   3   3        4.10       -1.02      2.88 o
  -6   3   3       92.76      102.77      5.04 o
  -5   3   3     1698.95     1723.58     19.44 o
  -4   3   3      674.61      587.18      7.01 o
  -3   3   3      411.94      480.61      5.29 o
  -2   3   3       77.66       67.77      1.77 o
  -1   3   3     5110.96     5151.85     55.98 o
   0   3   3      127.35      177.50      6.43 o
   1   3   3    15335.63    16429.45    176.70 o
   2   3   3      111.31      104.28      2.23 o
   3   3   3      359.47      319.16      5.93 o
   4   3   3     3213.20     3172.38     30.78 o
   5   3   3      109.29      104.97      4.46 o
   6   3   3        4.69        0.25      3.24 o
   7   3   3       21.31       24.54      5.29 o
   8   3   3      101.27      113.47     10.04 o
   9   3   3      161.34      150.09     14.01 o
  10   3   3       14.92       -0.91     10.32 o
 -10   4   3        1.30       -5.62      8.94 o
  -9   4   3        0.34        5.05      8.10 o
  -8   4   3      194.05      204.88     10.16 o
  -7   4   3      273.92      268.22      7.82 o
  -6   4   3       53.17       67.27      3.26 o
  -5   4   3       16.95       20.34      2.68 o
  -4   4   3     2732.31     2848.23     26.78 o
  -3   4   3     1236.01     1298.27     13.50 o
  -2   4   3     7239.48     7612.73     93.70 o
  -1   4   3      753.19      790.35     10.37 o
   0   4   3     2513.92     2653.64     51.91 o
   1   4   3       14.42       34.43      1.53 o
   2   4   3     7799.48     7323.32     74.23 o
   3   4   3      230.77      195.67      4.03 o
   4   4   3       79.67       76.34      2.09 o
   5   4   3       23.23       23.47      2.14 o
   6   4   3     1137.68     1086.47     20.84 o
   7   4   3      284.24      287.24     10.70 o
   8   4   3      322.86      340.17     17.14 o
   9   4   3        8.19       13.11      9.61 o
  10   4   3        1.93       -1.58     17.69 o
 -10   5   3       12.12        8.51      9.55 o
  -9   5   3      135.91      123.51     19.70 o
  -8   5   3        0.11        3.42      4.92 o
  -7   5   3      187.94      177.93      5.95 o
  -6   5   3      162.06      162.53      4.69 o
  -5   5   3     3155.68     3082.10     33.28 o
  -4   5   3      211.90      246.10      4.24 o
  -3   5   3      348.79      329.32      4.42 o
  -2   5   3        9.04       14.14      1.12 o
  -1   5   3    10251.23     9950.80    102.50 o
   0   5   3       88.28       66.03      2.06 o
   1   5   3       68.75      103.21      2.22 o
   2   5   3      861.40      876.58      9.44 o
   3   5   3       57.41       49.45      1.55 o
   4   5   3      389.38      366.93      8.66 o
   5   5   3     2502.46     2439.02     30.08 o
   6   5   3      172.25      147.22      6.05 o
   7   5   3        5.21        2.28      4.25 o
   8   5   3        0.27       -1.48      5.26 o
   9   5   3      196.96      189.53     24.26 o
  10   5   3        0.56        9.46     10.90 o
 -10   6   3        3.65      -13.50     13.50 o
  -9   6   3        1.30        0.27     10.21 o
  -8   6   3      468.26      484.71     39.97 o
  -7   6   3        0.27        4.54      3.08 o
  -6   6   3       26.31       29.35      2.69 o
  -5   6   3       19.87       19.16      2.44 o
  -4   6   3     1895.89     1905.33     23.05 o
  -3   6   3       29.10       30.97      1.41 o
  -2   6   3    16467.39    17760.83    163.07 o
  -1   6   3     5398.06     6056.64     75.44 o
   0   6   3       38.87       36.58      1.51 o
   1   6   3      264.77      254.80      4.06 o
   2   6   3    11023.66    10926.48    104.47 o
   3   6   3      258.26      271.19      3.78 o
   4   6   3       20.97       23.44      1.50 o
   5   6   3       52.24       43.56      2.51 o
   6   6   3     2726.49     2600.38     40.00 o
   7   6   3       28.38       22.16      5.19 o
   8   6   3      191.08      209.02     11.32 o
   9   6   3        1.43      -10.60     12.40 o
  10   6   3       17.17        8.85     10.94 o
  -9   7   3      101.35       81.21     11.57 o
  -8   7   3        0.88        3.02      5.22 o
  -7   7   3      248.07      232.27      7.34 o
  -6   7   3       83.73       78.85      3.71 o
  -5   7   3     2840.77     2912.51     39.53 o
  -4   7   3        0.74        2.77      1.57 o
  -3   7   3       58.51       54.76      1.86 o
  -2   7   3        4.45        2.91      1.13 o
  -1   7   3    16943.38    17947.82    173.89 o
   0   7   3       21.07       45.08      1.68 o
   1   7   3      989.93      923.92     10.16 o
   2   7   3      616.67      729.11      8.45 o
   3   7   3     1361.22     1282.15     14.02 o
   4   7   3       93.20      101.82      2.78 o
   5   7   3     1755.83     1805.87     23.42 o
   6   7   3      444.70      428.46      9.17 o
   7   7   3       34.18       29.80      5.41 o
   8   7   3       26.20       20.68      6.00 o
   9   7   3      190.38      206.75     16.38 o
  10   7   3        0.46        3.15     10.94 o
  -9   8   3        0.10        2.19     10.94 o
  -8   8   3      202.42      212.67     17.69 o
  -7   8   3       91.94       95.59      7.66 o
  -6   8   3      148.15      151.16      5.74 o
  -5   8   3      845.85      874.56     14.08 o
  -4   8   3      614.71      618.66      9.19 o
  -3   8   3      126.47      110.66      2.63 o
  -2   8   3     2525.13     2480.81     24.26 o
  -1   8   3     4830.20     5568.42     52.36 o
   0   8   3     1098.75     1078.57     11.87 o
   1   8   3      413.81      416.84      5.21 o
   2   8   3     2833.94     2899.78     29.00 o
   3   8   3      520.76      505.61      6.53 o
   4   8   3      481.34      471.00      6.56 o
   5   8   3        8.32        6.80      2.19 o
   6   8   3      623.27      632.54     11.84 o
   7   8   3        2.80       -0.22      3.66 o
   8   8   3       52.00       60.55      9.37 o
   9   8   3        0.06        3.24     16.05 o
  10   8   3       39.32       53.51     20.24 o
  -9   9   3       80.32       98.41     21.70 o
  -8   9   3        0.22       -2.29      6.01 o
  -7   9   3       32.53       29.76      3.92 o
  -6   9   3      374.84      376.54      9.00 o
  -5   9   3       11.42        7.76      2.54 o
  -4   9   3      312.63      306.14      5.65 o
  -3   9   3      223.09      200.48      6.00 o
  -2   9   3       53.48       47.80      1.93 o
  -1   9   3     2853.75     2825.01     26.24 o
   0   9   3     1057.57      975.41     10.02 o
   1   9   3     1160.73     1091.53     11.02 o
   2   9   3       55.37       64.00      2.26 o
   3   9   3      358.59      328.40      4.67 o
   4   9   3     1093.91     1120.82     13.08 o
   5   9   3      612.88      624.09      9.44 o
   6   9   3        0.45       -2.40      2.40 o
   7   9   3      177.90      173.92      9.00 o
   8   9   3       33.31       36.37      6.60 o
   9   9   3       88.89       91.28     10.24 o
  10   9   3       15.60        9.99     11.37 o
  -9  10   3       45.20       68.21     10.03 o
  -8  10   3       48.75       40.72      7.88 o
  -7  10   3      342.23      368.60      9.64 o
  -6  10   3      187.59      172.68      6.48 o
  -5  10   3       29.67       27.47      2.85 o
  -4  10   3     1705.82     1682.98     20.18 o
  -3  10   3     2195.51     2095.20     22.08 o
  -2  10   3      682.91      657.59      7.55 o
  -1  10   3      623.85      643.45      7.31 o
   0  10   3       34.80       39.04      1.69 o
   1  10   3     1580.36     1549.74     15.18 o
   2  10   3     1596.69     1721.98     16.63 o
   3  10   3     1725.90     1724.11     23.16 o
   4  10   3       22.91       24.59      2.09 o
   5  10   3      211.24      215.00      5.30 o
   6  10   3        2.04       -1.02      2.59 o
   7  10   3      574.87      576.35     13.44 o
   8  10   3       50.08       39.00      9.74 o
   9  10   3        3.56       -7.48      7.48 o
  10  10   3       27.12       16.41     16.60 o
  -9  11   3        1.33       -3.23      7.30 o
  -8  11   3       51.04       55.67      8.75 o
  -7  11   3       12.86       16.28      4.28 o
  -6  11   3      265.70      276.60     10.12 o
  -5  11   3       93.35       85.68      5.21 o
  -4  11   3     1320.23     1341.95     17.84 o
  -3  11   3       42.64       39.49      2.17 o
  -2  11   3      819.71      828.43      9.14 o
  -1  11   3      497.50      513.05      6.11 o
   0  11   3     1127.32     1072.62     11.15 o
   1  11   3     1715.84     1678.44     15.80 o
   2  11   3      194.62      193.60      3.66 o
   3  11   3      410.63      406.45      5.94 o
   4  11   3     1231.21     1244.60     15.39 o
   5  11   3       87.44       91.60      4.90 o
   6  11   3      112.94      122.55      5.01 o
   7  11   3       18.14        8.60      4.45 o
   8  11   3       46.66       48.95      6.28 o
   9  11   3       37.02       28.21      7.48 o
  10  11   3       36.19       26.63     12.31 o
  -9  12   3       30.49       23.71     10.58 o
  -8  12   3        0.32        0.44      4.05 o
  -7  12   3      468.62      504.65     13.44 o
  -6  12   3        0.57       -2.38      3.07 o
  -5  12   3        1.90        0.95      2.42 o
  -4  12   3       96.21       96.78      3.89 o
  -3  12   3      493.59      490.26      7.01 o
  -2  12   3      190.76      214.17      4.14 o
  -1  12   3     1007.16      992.08     10.24 o
   0  12   3      170.51      171.38      3.25 o
   1  12   3     4443.96     4451.59     39.23 o
   2  12   3       15.46       11.71      1.77 o
   3  12   3     2150.40     2132.89     22.32 o
   4  12   3       21.97       20.85      2.44 o
   5  12   3        9.77        6.17      2.46 o
   6  12   3       15.07       13.86      3.14 o
   7  12   3      200.92      193.62      8.62 o
   8  12   3        2.19        0.97      4.77 o
   9  12   3        4.10        5.33      7.08 o
  10  12   3        2.41       15.32     18.24 o
  -9  13   3        5.88       -1.46      9.85 o
  -8  13   3       75.95       88.32      6.14 o
  -7  13   3        3.81       -0.18      4.37 o
  -6  13   3      266.54      284.48      8.63 o
  -5  13   3        5.21        2.11      2.58 o
  -4  13   3      517.49      521.50      9.12 o
  -3  13   3       91.50       97.28      3.27 o
  -2  13   3      736.99      715.93      8.77 o
  -1  13   3      292.06      320.72      4.78 o
   0  13   3     4737.07     4471.52     39.57 o
   1  13   3      118.31      127.29      3.85 o
   2  13   3        0.31       -0.18      1.47 o
   3  13   3        8.95       11.87      2.01 o
   4  13   3     1042.40     1051.43     13.83 o
   5  13   3       82.63       85.42      4.06 o
   6  13   3      317.75      307.50      7.72 o
   7  13   3      106.60      104.92      6.23 o
   8  13   3      229.19      250.27     19.56 o
   9  13   3        1.37       -5.94     10.17 o
  -9  14   3       24.81       33.92     11.67 o
  -8  14   3       58.36       62.93      5.63 o
  -7  14   3      362.24      367.08     10.37 o
  -6  14   3        1.00       -0.35      4.05 o
  -5  14   3       44.27       47.34      3.66 o
  -4  14   3      179.58      200.14      5.66 o
  -3  14   3      634.80      626.97      8.72 o
  -2  14   3      115.98      122.63      3.36 o
  -1  14   3       63.93       68.68      2.50 o
   0  14   3      210.67      206.19      3.87 o
   1  14   3     2032.42     2050.26     33.18 o
   2  14   3      429.72      418.56      6.49 o
   3  14   3      298.35      268.11      5.79 o
   4  14   3       34.54       40.55      3.22 o
   5  14   3       25.14       33.89      3.29 o
   6  14   3       75.99       71.46      4.68 o
   7  14   3      116.53      134.94      6.97 o
   8  14   3        7.33        2.47      5.98 o
   9  14   3        4.73        5.84     15.68 o
  -9  15   3       12.15       28.82     12.04 o
  -8  15   3       20.70       25.07      5.76 o
  -7  15   3        1.34        6.54      4.85 o
  -6  15   3      135.72      136.17      6.80 o
  -5  15   3      546.22      550.70     11.53 o
  -4  15   3       21.42       32.65      3.11 o
  -3  15   3        0.66       -1.89      1.89 o
  -2  15   3      149.80      150.87      3.80 o
  -1  15   3      548.75      547.96      6.97 o
   0  15   3     2568.32     2501.53     22.48 o
   1  15   3      202.53      208.10      4.35 o
   2  15   3       26.01       27.31      2.32 o
   3  15   3      275.57      237.24      5.64 o
   4  15   3      770.57      696.34     11.21 o
   5  15   3      388.53      396.20      9.23 o
   6  15   3       94.05       83.22      6.18 o
   7  15   3        1.26       -3.69      3.69 o
   8  15   3       83.01       77.43      8.12 o
  -9  16   3       29.06       30.64     12.40 o
  -8  16   3       36.20       30.46      6.07 o
  -7  16   3      137.23      133.45      7.32 o
  -6  16   3       51.01       50.17      5.22 o
  -5  16   3        5.00        7.49      3.50 o
  -4  16   3      299.41      290.85      6.97 o
  -3  16   3      217.02      242.74      5.56 o
  -2  16   3      330.94      354.93      5.75 o
  -1  16   3        1.02        0.44      1.65 o
   0  16   3      124.88      121.30      3.42 o
   1  16   3     1155.80     1114.03     12.91 o
   2  16   3     1043.84     1075.24     13.87 o
   3  16   3      294.01      283.10      6.35 o
   4  16   3       33.62       23.48      3.22 o
   5  16   3        5.20        6.23      3.75 o
   6  16   3      146.91      159.64      6.25 o
   7  16   3       75.97       76.61      6.22 o
   8  16   3       30.72       27.11      8.19 o
  -9  17   3       24.09       29.18     13.13 o
  -8  17   3        0.11       -5.84      5.90 o
  -7  17   3       12.50        4.11      4.97 o
  -6  17   3       89.94      106.35      6.69 o
  -5  17   3      800.10      804.84     20.91 o
  -4  17   3       11.31       11.42      3.32 o
  -3  17   3        0.69       -2.22      2.22 o
  -2  17   3       43.12       50.14      2.88 o
  -1  17   3     1104.60     1101.44     14.29 o
   0  17   3        7.82        9.72      2.05 o
   1  17   3      612.40      593.91      8.40 o
   2  17   3      185.68      178.30      6.86 o
   3  17   3      685.98      681.27     14.31 o
   4  17   3       50.79       48.76      4.00 o
   5  17   3      280.14      292.51      8.94 o
   6  17   3        5.98        8.33      4.24 o
   7  17   3        0.15        4.83      5.21 o
   8  17   3        4.74        4.74     10.21 o
   9  17   3       95.71       97.39     15.32 o
  -8  18   3      114.76      126.46     14.93 o
  -7  18   3        0.53       -4.46      4.46 o
  -6  18   3      174.05      182.70      8.41 o
  -5  18   3        6.07        1.96      4.15 o
  -4  18   3      839.98      815.69     14.43 o
  -3  18   3       19.65       16.60      2.91 o
  -2  18   3     1092.61     1054.05     13.50 o
  -1  18   3        0.05        2.24      2.04 o
   0  18   3        8.92       10.43      2.15 o
   1  18   3       38.59       34.78      2.88 o
   2  18   3     1981.11     1992.39     26.39 o
   3  18   3      373.77      363.20      8.67 o
   4  18   3       62.40       58.60      5.67 o
   5  18   3        5.10        5.18      4.19 o
   6  18   3      207.81      215.60      8.83 o
   7  18   3        0.25       -5.10      5.10 o
   8  18   3       78.84       75.14     14.59 o
  -8  19   3        1.08        0.35      6.56 o
  -7  19   3       10.12        4.81      4.93 o
  -6  19   3        3.36        4.78      4.67 o
  -5  19   3      318.19      313.74     13.43 o
  -4  19   3        7.39        4.99      3.87 o
  -3  19   3        1.16        8.04      2.94 o
  -2  19   3      148.68      129.36      6.09 o
  -1  19   3      487.13      479.13      7.42 o
   0  19   3        1.23       -2.20      2.20 o
   1  19   3      886.30      870.35     14.91 o
   2  19   3        0.48       -2.69      2.69 o
   3  19   3      383.27      384.20      9.14 o
   4  19   3        3.39        1.41      3.46 o
   5  19   3      278.20      293.57     10.18 o
   6  19   3       24.83       24.21      6.30 o
   7  19   3        2.11        3.06      5.67 o
   8  19   3        3.80        9.85     11.31 o
  -8  20   3       43.61       45.72      9.91 o
  -7  20   3        2.48        0.68      5.46 o
  -6  20   3       27.41       29.59      5.53 o
  -5  20   3       23.48       12.63      4.86 o
  -4  20   3      225.21      219.52      9.14 o
  -3  20   3       94.69       90.24      5.32 o
  -2  20   3     1116.05     1085.97     14.23 o
  -1  20   3      142.93      146.05      4.77 o
   0  20   3       15.06       13.21      2.61 o
   1  20   3       56.66       57.21      3.66 o
   2  20   3       72.74       73.75      4.33 o
   3  20   3       80.41       62.74      5.30 o
   4  20   3       12.98       10.11      4.37 o
   5  20   3       11.93       13.37      4.65 o
   6  20   3      170.99      186.46      8.92 o
   7  20   3       35.33       26.13     11.23 o
   8  20   3       63.96       79.52     15.68 o
  -7  21   3       40.94       33.85      6.77 o
  -6  21   3       60.64       57.98      7.48 o
  -5  21   3      143.73      144.88     12.18 o
  -4  21   3       34.03       27.24      5.04 o
  -3  21   3       55.20       48.01      5.38 o
  -2  21   3        0.50       -0.95      3.06 o
  -1  21   3      360.11      387.46     10.97 o
   0  21   3       60.15       59.09      3.64 o
   1  21   3      224.57      219.29      7.63 o
   2  21   3      252.18      244.61      8.20 o
   3  21   3      121.12      117.94      8.11 o
   4  21   3       76.14       80.70      6.52 o
   5  21   3       96.31       93.19      7.10 o
   6  21   3       12.45        9.82      5.33 o
   7  21   3        9.10       11.89      8.98 o
  -7  22   3       27.52       22.57      7.70 o
  -6  22   3        4.89        9.55      5.35 o
  -5  22   3        0.12       -0.48      4.78 o
  -4  22   3       78.72       72.68      6.57 o
  -3  22   3      125.57      161.21     12.29 o
  -2  22   3      253.52      233.07      9.69 o
  -1  22   3       48.24       37.29      4.12 o
   0  22   3        3.52        3.49      3.36 o
   1  22   3      251.30      261.08      8.30 o
   2  22   3        5.00        8.26      4.59 o
   3  22   3       86.57       88.39      6.91 o
   4  22   3        0.57       -1.46      4.53 o
   5  22   3      128.63      136.26      8.23 o
   6  22   3      107.16      107.70      8.57 o
   7  22   3       42.69       52.28     12.77 o
  -7  23   3       29.94       13.04      9.67 o
  -6  23   3       93.78       86.04      8.35 o
  -5  23   3        3.73       -4.89      5.08 o
  -4  23   3       65.07       68.45      6.67 o
  -3  23   3       14.44       14.42      5.26 o
  -2  23   3      155.78      160.31      8.66 o
  -1  23   3       67.74       62.91      5.60 o
   0  23   3      164.96      159.58      7.01 o
   1  23   3        7.93        4.18      4.21 o
   2  23   3       21.47       10.37      4.99 o
   3  23   3        4.17        0.52      4.85 o
   4  23   3      105.33      109.73      7.87 o
   5  23   3       42.07       39.75      6.20 o
   6  23   3       16.45       21.98      6.71 o
   7  23   3        0.32       -7.95      7.95 o
  -6  24   3       24.08       36.76     10.28 o
  -5  24   3        0.49       -4.92      4.92 o
  -4  24   3       31.19       31.83      6.14 o
  -3  24   3       83.41       77.88      7.83 o
  -2  24   3       41.18       43.66      6.52 o
  -1  24   3       45.93       41.92      5.38 o
   0  24   3        0.99        2.58      4.55 o
   1  24   3      191.34      192.23      8.60 o
   2  24   3        0.29       -0.08      4.67 o
   3  24   3      136.74      138.58      8.55 o
   4  24   3       10.48       17.00      5.64 o
   5  24   3       27.69       34.10      6.97 o
   6  24   3       14.81       13.32      7.65 o
  -6  25   3       22.37       35.91     10.31 o
  -5  25   3        0.15       -1.17      5.92 o
  -4  25   3       71.52       65.95      7.12 o
  -3  25   3       10.93        7.51      6.20 o
  -2  25   3       73.66       51.98      7.53 o
  -1  25   3        0.08       -5.86      5.86 o
   0  25   3      225.41      246.14      9.86 o
   1  25   3        2.16        0.09      4.75 o
   2  25   3        0.04       -0.75      4.96 o
   3  25   3        1.23        2.50      5.95 o
   4  25   3      138.72      149.32     16.14 o
   5  25   3        9.91       17.67      6.66 o
   6  25   3        6.97       -2.16      8.64 o
  -5  26   3        1.24       -6.75      8.77 o
  -4  26   3        4.44        8.46      6.82 o
  -3  26   3      152.31      165.64     10.47 o
  -2  26   3       65.59       61.65      9.04 o
  -1  26   3        2.90       -1.21      6.00 o
   0  26   3        1.56        1.17      6.43 o
   1  26   3      191.93      201.38     11.27 o
   2  26   3       30.92       29.14      6.29 o
   3  26   3      122.63      118.45      8.42 o
   4  26   3        2.38       -7.34      7.34 o
   5  26   3       16.07        7.48      9.54 o
  -4  27   3       75.48       73.07     12.58 o
  -3  27   3        9.96        5.49      6.74 o
  -2  27   3        4.78        2.56      7.43 o
  -1  27   3       54.68       57.16      8.12 o
   0  27   3      108.61      111.27     11.23 o
   1  27   3        6.23       11.95      7.21 o
   2  27   3        1.56        0.71      5.62 o
   3  27   3       15.73       16.06      7.84 o
   4  27   3      105.89       77.00     12.49 o
  -4  28   3        5.75        1.09     13.86 o
  -3  28   3       35.36       14.41     10.42 o
  -2  28   3       45.01       51.10      9.88 o
  -1  28   3        8.44       21.43      8.87 o
   0  28   3       17.34       14.39      8.84 o
   1  28   3       23.89       22.46      7.66 o
   2  28   3       38.71       33.15      7.78 o
   3  28   3       37.84       27.89     10.19 o
   4  28   3       13.56       17.87     14.23 o
  -2  29   3        9.19      -12.40     14.59 o
  -1  29   3       86.73       86.89     14.18 o
   0  29   3        9.46        6.73     11.08 o
   1  29   3       44.46       69.88     13.40 o
   2  29   3        0.00       -4.01     14.59 o
  -8   0   4        0.21        2.08      4.50 o
  -6   0   4      475.06      458.90     15.95 o
  -4   0   4     2435.32     2445.51     33.08 o
  -2   0   4      127.55      115.38      3.36 o
   0   0   4      108.54      109.34      8.88 o
   2   0   4     3423.27     3456.59     45.32 o
   4   0   4    11248.86    10904.21    138.04 o
   6   0   4       15.90        7.33      6.17 o
   8   0   4      140.30      149.05     13.75 o
  10   0   4       90.79      101.40     19.33 o
 -10   1   4        6.22       16.78     14.96 o
  -9   1   4      144.23      139.13     13.36 o
  -8   1   4       36.89       45.99      4.49 o
  -7   1   4      460.15      447.50      8.59 o
  -6   1   4       63.88       54.00      3.00 o
  -5   1   4       74.10       73.91      2.63 o
  -4   1   4      717.16      728.48      8.12 o
  -3   1   4     5914.48     5903.44     52.52 o
  -2   1   4     1226.63     1190.53     13.02 o
  -1   1   4        1.56        5.56      1.13 o
   0   1   4      175.67      281.91      8.05 o
   1   1   4       21.40       39.33      1.55 o
   2   1   4     1717.33     1716.48     19.27 o
   3   1   4     1667.00     1721.36     15.36 o
   4   1   4      212.90      190.24      4.58 o
   5   1   4     1181.83     1116.52     13.56 o
   6   1   4       17.42       14.53      4.44 o
   7   1   4      573.00      588.74     16.74 o
   8   1   4        7.25        5.45      6.70 o
   9   1   4        0.20       -0.19      8.76 o
  10   1   4        5.49       -1.81     10.58 o
 -10   2   4       58.92       70.51     20.24 o
  -9   2   4       23.84       20.79      8.72 o
  -8   2   4       12.33        5.80      3.53 o
  -7   2   4        5.27        6.02      2.93 o
  -6   2   4      638.05      623.94     10.01 o
  -5   2   4      942.59      902.85     11.29 o
  -4   2   4     3888.53     3805.27     36.93 o
  -3   2   4      907.30     1061.74     10.84 o
  -2   2   4      971.44     1012.63     10.24 o
  -1   2   4      257.39      246.26      3.96 o
   0   2   4      687.41      820.03     12.51 o
   1   2   4     2501.92     2631.43     26.05 o
   2   2   4     4090.14     4124.03     41.85 o
   3   2   4     2477.73     2466.79     21.49 o
   4   2   4     6578.60     6575.15     62.35 o
   5   2   4      942.01      925.25     11.64 o
   6   2   4      216.06      218.60      7.81 o
   7   2   4        2.70        6.74      5.24 o
   8   2   4       94.00      101.74      9.70 o
   9   2   4      158.38      177.10     23.16 o
  10   2   4       49.44       44.71     16.41 o
 -10   3   4        1.07        4.95      8.85 o
  -9   3   4       56.11       63.45     10.57 o
  -8   3   4      149.34      149.38      7.18 o
  -7   3   4      454.73      473.60      9.51 o
  -6   3   4      220.54      216.26      5.51 o
  -5   3   4      156.54      159.48      4.01 o
  -4   3   4     2922.40     2998.84     31.01 o
  -3   3   4      669.68      610.54      6.80 o
  -2   3   4     6177.70     6029.20     58.22 o
  -1   3   4      178.80      206.65      4.14 o
   0   3   4        4.90        7.86      1.64 o
   1   3   4    11437.66    11737.91    113.41 o
   2   3   4     5013.00     5215.28     50.88 o
   3   3   4     1106.16     1160.64     11.12 o
   4   3   4        6.62        6.49      1.25 o
   5   3   4     1209.50     1104.05     12.50 o
   6   3   4       35.80       36.56      4.50 o
   7   3   4      395.08      411.64     17.27 o
   8   3   4      123.84      145.54     10.87 o
   9   3   4        4.03       -8.38      8.38 o
  10   3   4       20.74       36.58     24.62 o
  -9   4   4      113.07       90.46     11.86 o
  -8   4   4        1.61       -0.16      4.48 o
  -7   4   4       22.69       30.60      3.78 o
  -6   4   4      754.77      757.70     11.65 o
  -5   4   4     3400.72     3472.15     35.61 o
  -4   4   4      469.11      455.65      6.30 o
  -3   4   4       97.52      116.43      2.36 o
  -2   4   4      222.02      254.55      5.08 o
  -1   4   4      690.74      554.82      7.69 o
   0   4   4     1028.34      941.95     14.91 o
   1   4   4     6378.01     7019.45     79.00 o
   2   4   4     1688.42     1885.67     19.25 o
   3   4   4     2633.64     2686.07     25.32 o
   4   4   4     1456.47     1429.31     15.54 o
   5   4   4     1728.23     1650.04     19.07 o
   6   4   4      411.33      427.25     10.72 o
   7   4   4        3.69        3.14      4.65 o
   8   4   4       58.75       65.28     13.16 o
   9   4   4      146.56      112.76     13.54 o
  10   4   4        0.96       -0.70     10.82 o
  -9   5   4       13.21       20.06     12.04 o
  -8   5   4      300.29      328.81     12.53 o
  -7   5   4      156.73      165.19      6.45 o
  -6   5   4      280.83      283.67      6.89 o
  -5   5   4      457.55      452.91     11.81 o
  -4   5   4     1509.97     1516.34     17.76 o
  -3   5   4      106.96      108.70      2.38 o
  -2   5   4     6216.59     6615.23     61.26 o
  -1   5   4      775.88      852.76     11.00 o
   0   5   4       18.51       25.22      1.65 o
   1   5   4      753.44      775.76      9.11 o
   2   5   4     5568.19     5366.98     51.99 o
   3   5   4     1685.36     1830.20     17.74 o
   4   5   4       15.86       21.00      1.62 o
   5   5   4        1.17        2.08      1.66 o
   6   5   4      592.01      624.62     11.80 o
   7   5   4      218.09      220.43     10.15 o
   8   5   4      235.55      238.14     13.18 o
   9   5   4       14.80       19.88      8.23 o
  10   5   4       37.08       61.12     13.01 o
  -9   6   4      132.44      124.75     18.60 o
  -8   6   4        0.14        2.87      4.41 o
  -7   6   4      150.39      154.69      7.53 o
  -6   6   4      949.58      915.14     17.88 o
  -5   6   4      730.44      759.27     13.08 o
  -4   6   4       26.92       29.61      1.87 o
  -3   6   4        1.84        1.86      1.01 o
  -2   6   4     3405.70     3747.78     34.14 o
  -1   6   4     8478.96     8714.50     85.26 o
   0   6   4       48.42       57.53      1.87 o
   1   6   4      889.20      865.23      9.16 o
   2   6   4     5231.72     5713.02     55.40 o
   3   6   4      990.78      947.82      9.98 o
   4   6   4       94.74      100.09      2.80 o
   5   6   4     1471.02     1428.89     18.00 o
   6   6   4      422.76      429.97     10.21 o
   7   6   4      201.78      211.87     11.85 o
   8   6   4        5.87        7.41      7.71 o
   9   6   4      118.43      112.06     11.11 o
  10   6   4        7.35        8.52     11.57 o
  -9   7   4        0.15       -5.55      6.22 o
  -8   7   4      267.46      293.43     22.99 o
  -7   7   4        9.18        2.63      3.42 o
  -6   7   4      312.75      300.49      7.95 o
  -5   7   4        7.08        5.05      2.22 o
  -4   7   4     1098.29     1066.19     13.35 o
  -3   7   4       46.32       46.63      1.85 o
  -2   7   4     6012.38     5695.07     53.69 o
  -1   7   4       21.65        7.11      1.24 o
   0   7   4      566.70      495.64      5.95 o
   1   7   4        2.92        2.33      0.95 o
   2   7   4     2379.02     2244.32     20.16 o
   3   7   4     1167.58     1195.41     12.28 o
   4   7   4      373.30      329.60      5.22 o
   5   7   4        7.68        4.53      2.07 o
   6   7   4      622.78      618.69     13.02 o
   7   7   4       21.41        9.94      5.22 o
   8   7   4       68.84       72.20     10.42 o
   9   7   4        7.34       16.07      8.95 o
  10   7   4       29.53       21.29     12.77 o
  -9   8   4      174.79      155.27     12.48 o
  -8   8   4        5.45       10.31      4.76 o
  -7   8   4       68.69       69.54      5.32 o
  -6   8   4       20.39       22.45      3.10 o
  -5   8   4      324.73      314.99      7.28 o
  -4   8   4       45.84       48.04      2.47 o
  -3   8   4      114.81      121.41      2.76 o
  -2   8   4     5361.06     5482.31     54.31 o
  -1   8   4     8096.74     8342.52     74.33 o
   0   8   4      308.01      320.77      4.49 o
   1   8   4     1441.23     1496.60     15.21 o
   2   8   4     1040.82     1101.02     11.03 o
   3   8   4      183.68      135.22      2.96 o
   4   8   4      281.16      280.33      4.87 o
   5   8   4      280.27      285.21      6.05 o
   6   8   4       60.35       56.85      4.21 o
   7   8   4       88.95       87.69      5.76 o
   8   8   4      102.30       95.04      8.39 o
   9   8   4      116.11      102.40     10.93 o
  10   8   4       20.98       12.84     11.89 o
  -9   9   4       44.34       31.11      8.30 o
  -8   9   4       78.30       87.43      7.43 o
  -7   9   4      177.36      189.56      7.02 o
  -6   9   4        3.40        5.58      2.77 o
  -5   9   4        3.24       -2.40      2.40 o
  -4   9   4      113.81      109.77      3.36 o
  -3   9   4     1898.04     1906.91     19.41 o
  -2   9   4     1704.28     1612.66     15.90 o
  -1   9   4        2.95        7.12      1.21 o
   0   9   4      863.64      873.42      9.26 o
   1   9   4     1869.98     1892.91     18.94 o
   2   9   4      963.39      984.19     10.18 o
   3   9   4     2549.75     2657.07     25.66 o
   4   9   4       69.33       73.37      2.78 o
   5   9   4      213.50      211.39      5.20 o
   6   9   4     1265.22     1232.20     20.40 o
   7   9   4       92.02       87.90      6.03 o
   8   9   4       13.14       14.86      6.00 o
   9   9   4       17.09       20.95     13.03 o
  10   9   4        7.18       -3.23     11.20 o
  -9  10   4       27.57       21.26      8.03 o
  -8  10   4       11.64        7.08      4.53 o
  -7  10   4       14.50       13.49      3.39 o
  -6  10   4      286.16      293.93      8.17 o
  -5  10   4      445.33      448.94      8.71 o
  -4  10   4      137.65      137.06      4.11 o
  -3  10   4       44.32       48.84      2.28 o
  -2  10   4      949.65      991.61     10.65 o
  -1  10   4     2950.44     2998.94     29.01 o
   0  10   4     5184.09     5091.36     44.26 o
   1  10   4     1877.28     1846.22     17.19 o
   2  10   4      161.97      175.79      3.07 o
   3  10   4        2.12        8.07      1.77 o
   4  10   4     1116.77     1153.81     13.70 o
   5  10   4       59.81       68.18      3.42 o
   6  10   4       16.69       25.32      3.21 o
   7  10   4       24.79       21.52      4.65 o
   8  10   4      163.90      162.31     10.21 o
   9  10   4      102.48       99.42     11.13 o
  10  10   4       35.95       36.01     12.75 o
  -9  11   4       37.62       39.57      9.10 o
  -8  11   4       25.68       23.99      5.07 o
  -7  11   4      289.21      316.97      8.47 o
  -6  11   4        4.32        6.28      3.06 o
  -5  11   4      106.45      103.15      4.46 o
  -4  11   4      923.06      889.27     12.20 o
  -3  11   4     1121.05     1102.98     12.97 o
  -2  11   4       26.60       31.38      1.79 o
  -1  11   4        3.05        3.23      1.32 o
   0  11   4      506.70      486.20      5.94 o
   1  11   4     2819.97     2700.30     25.40 o
   2  11   4      319.40      321.33      4.84 o
   3  11   4      898.70      888.27     10.53 o
   4  11   4      490.56      485.23      7.82 o
   5  11   4      309.51      310.39      7.18 o
   6  11   4      163.11      173.11      5.91 o
   7  11   4      526.26      515.53     12.84 o
   8  11   4       17.81        2.07      6.39 o
   9  11   4        9.35       13.25      7.33 o
  10  11   4        2.61        0.79     11.83 o
  -9  12   4        3.66        5.11      9.85 o
  -8  12   4       34.02       25.70      5.40 o
  -7  12   4        0.04        1.18      3.44 o
  -6  12   4      724.46      732.68     13.66 o
  -5  12   4        7.46        4.66      2.59 o
  -4  12   4     1177.66     1135.08     15.00 o
  -3  12   4       34.59       29.70      2.56 o
  -2  12   4      297.20      290.36      4.78 o
  -1  12   4      146.98      164.73      3.38 o
   0  12   4     4744.57     4585.40     40.32 o
   1  12   4       31.77       37.65      2.13 o
   2  12   4      151.18      170.87      4.41 o
   3  12   4       31.15       32.73      2.19 o
   4  12   4      836.73      863.05     11.80 o
   5  12   4        9.38       10.89      2.65 o
   6  12   4      177.36      174.42      6.13 o
   7  12   4       12.93       13.38      4.71 o
   8  12   4       86.55       89.41      7.17 o
   9  12   4        5.66       -6.67      6.67 o
  10  12   4       23.98        7.86     12.09 o
  -9  13   4       35.49       33.56     12.04 o
  -8  13   4        0.11        0.00      4.26 o
  -7  13   4      318.94      351.79     13.44 o
  -6  13   4        2.22        7.70      3.41 o
  -5  13   4       18.86       23.21      3.15 o
  -4  13   4        0.08       -2.09      2.09 o
  -3  13   4      878.29      832.63     10.68 o
  -2  13   4      152.68      147.63      3.58 o
  -1  13   4      104.91      105.46      3.16 o
   0  13   4     1021.54      964.68      9.91 o
   1  13   4     2324.11     2385.37     28.98 o
   2  13   4       17.37       15.59      1.85 o
   3  13   4     1036.53     1012.68     12.01 o
   4  13   4       20.79       12.59      2.61 o
   5  13   4      132.65      147.84      5.21 o
   6  13   4        5.05        7.35      3.20 o
   7  13   4      213.23      236.25      8.97 o
   8  13   4       19.74       19.50      5.54 o
   9  13   4        1.92        0.11      7.03 o
  -9  14   4       10.53       -8.02      9.48 o
  -8  14   4        0.23        4.66      4.36 o
  -7  14   4       32.95       35.58      7.13 o
  -6  14   4      281.09      290.09      9.14 o
  -5  14   4      102.40      101.55      5.82 o
  -4  14   4       41.23       56.94      3.61 o
  -3  14   4        4.66        8.50      2.10 o
  -2  14   4      303.36      297.00      5.12 o
  -1  14   4      232.25      244.07      4.35 o
   0  14   4     2255.59     2201.69     20.68 o
   1  14   4        6.64        6.18      1.82 o
   2  14   4       52.97       52.73      2.72 o
   3  14   4       18.81       14.99      2.59 o
   4  14   4      778.30      740.84     10.93 o
   5  14   4      207.82      214.35      6.22 o
   6  14   4      147.64      158.06      6.50 o
   7  14   4       40.17       44.05      5.20 o
   8  14   4      216.61      212.76      9.94 o
   9  14   4       10.71        2.92     15.68 o
  -9  15   4       35.07       41.22     13.13 o
  -8  15   4       12.86        6.63      4.61 o
  -7  15   4      183.00      203.80      8.64 o
  -6  15   4       41.39       45.31      5.06 o
  -5  15   4       15.00       15.51      3.25 o
  -4  15   4      313.95      315.54      7.31 o
  -3  15   4      530.46      566.39      8.43 o
  -2  15   4      454.18      441.36      6.49 o
  -1  15   4       30.49       29.25      2.12 o
   0  15   4      138.71      130.87      4.27 o
   1  15   4     2883.31     2931.71     29.41 o
   2  15   4      402.97      411.32      6.69 o
   3  15   4      173.77      182.93      5.57 o
   4  15   4       55.42       54.69      3.75 o
   5  15   4       84.77       94.72      4.79 o
   6  15   4      126.06      130.62      5.93 o
   7  15   4       66.42       60.63      5.76 o
   8  15   4       37.78       36.59      6.31 o
   9  15   4        2.88       22.62     17.51 o
  -9  16   4       36.60       39.03     12.77 o
  -8  16   4        1.72        4.72      5.31 o
  -7  16   4        1.02        0.51      4.32 o
  -6  16   4      178.60      208.34      8.94 o
  -5  16   4      351.66      325.64      8.98 o
  -4  16   4      120.22      106.39      4.81 o
  -3  16   4        7.84        2.09      2.31 o
  -2  16   4      156.30      145.68      4.02 o
  -1  16   4     1158.53     1134.04     12.18 o
   0  16   4       88.17       91.67      3.07 o
   1  16   4      911.53      913.38     11.90 o
   2  16   4        1.74       -2.11      2.11 o
   3  16   4      180.62      179.34      7.16 o
   4  16   4      368.23      362.18      7.92 o
   5  16   4      111.81      123.11      5.69 o
   6  16   4        6.63        7.55      4.04 o
   7  16   4       25.50       25.38      4.67 o
   8  16   4       29.45       27.56      7.96 o
  -8  17   4       78.93       69.97      7.41 o
  -7  17   4        3.08        2.58      4.57 o
  -6  17   4       65.34       62.68      6.23 o
  -5  17   4        1.65        2.22      3.63 o
  -4  17   4      751.70      724.28     12.38 o
  -3  17   4       24.44       31.91      3.04 o
  -2  17   4      813.95      802.47     14.31 o
  -1  17   4       31.09       37.59      2.50 o
   0  17   4       81.80       83.06      3.41 o
   1  17   4      350.37      369.52      6.48 o
   2  17   4      437.63      456.54      8.47 o
   3  17   4       45.69       45.84      3.68 o
   4  17   4       11.35        7.62      3.09 o
   5  17   4        2.19        5.01      3.50 o
   6  17   4      227.14      245.07      9.21 o
   7  17   4       55.53       56.15      6.12 o
   8  17   4       30.25       33.19     11.67 o
  -8  18   4        0.27        0.45      5.81 o
  -7  18   4        3.59        4.58      4.81 o
  -6  18   4        0.87       -4.20      4.20 o
  -5  18   4      416.47      422.86     11.73 o
  -4  18   4       14.05       14.68      3.35 o
  -3  18   4        1.89       -2.60      2.60 o
  -2  18   4       78.90       72.35      3.66 o
  -1  18   4      787.78      821.91     11.42 o
   0  18   4       70.34       65.35      3.27 o
   1  18   4     1141.68     1123.42     15.97 o
   2  18   4       89.61       91.65      4.38 o
   3  18   4      349.25      339.27      8.47 o
   4  18   4        7.50        7.17      3.44 o
   5  18   4      143.77      154.96      7.14 o
   6  18   4       13.39       16.78      4.57 o
   7  18   4        2.69        2.16      6.84 o
   8  18   4        1.74       13.86     11.31 o
  -8  19   4       95.53      115.89     20.24 o
  -7  19   4        0.14       -4.78      4.78 o
  -6  19   4       32.23       34.67      5.60 o
  -5  19   4        9.63       -1.42      4.42 o
  -4  19   4      190.70      195.53      7.70 o
  -3  19   4        4.12       -1.43      2.75 o
  -2  19   4      566.99      549.44      8.96 o
  -1  19   4        1.01        3.10      2.51 o
   0  19   4       81.36       87.01      3.73 o
   1  19   4       30.98       35.64      3.27 o
   2  19   4      947.81      955.23     16.53 o
   3  19   4        0.80       -3.19      3.19 o
   4  19   4       50.21       62.24      5.25 o
   5  19   4       14.20        8.13      4.31 o
   6  19   4      234.69      264.49     10.31 o
   7  19   4        2.16        2.45      5.73 o
   8  19   4       29.92       19.70     12.40 o
  -8  20   4        0.16       -2.17      8.36 o
  -7  20   4       31.16       36.99      6.74 o
  -6  20   4       51.88       64.02      6.57 o
  -5  20   4      225.30      211.69      9.40 o
  -4  20   4       18.18       13.23      4.63 o
  -3  20   4        1.46       -0.79      3.30 o
  -2  20   4        0.55       -0.76      3.02 o
  -1  20   4     1170.09     1178.17     16.90 o
   0  20   4       45.66       47.43      3.35 o
   1  20   4       73.18       80.63      4.17 o
   2  20   4       17.72       18.19      3.56 o
   3  20   4       52.81       57.51      5.26 o
   4  20   4       84.13       77.54      5.83 o
   5  20   4      180.40      167.75      8.48 o
   6  20   4        0.54        0.16      4.94 o
   7  20   4        9.27       11.58      7.04 o
   8  20   4        8.03       28.82     13.50 o
  -7  21   4       19.92       11.88      6.40 o
  -6  21   4       14.73       22.49      5.74 o
  -5  21   4        2.58        4.58      4.88 o
  -4  21   4      128.37      128.54      7.66 o
  -3  21   4      107.99      102.74      6.87 o
  -2  21   4      413.52      436.32     12.46 o
  -1  21   4        0.32       -2.03      3.17 o
   0  21   4        6.99        3.27      3.10 o
   1  21   4      221.52      211.32      6.99 o
   2  21   4      445.94      495.70     12.07 o
   3  21   4        0.58        6.99      4.43 o
   4  21   4       22.76       29.78      5.33 o
   5  21   4       50.35       55.26      6.34 o
   6  21   4       65.11       58.57      6.65 o
   7  21   4       47.85       52.06      8.26 o
  -7  22   4       41.95       58.24     11.05 o
  -6  22   4       57.88       49.55      7.36 o
  -5  22   4       49.25       58.32      8.36 o
  -4  22   4       17.71       16.13      5.36 o
  -3  22   4        3.47        1.86      5.34 o
  -2  22   4      100.43      126.73      8.75 o
  -1  22   4      221.66      242.01      8.33 o
   0  22   4       70.88       69.55      5.67 o
   1  22   4        0.85        0.86      4.10 o
   2  22   4      191.65      199.02      9.25 o
   3  22   4      101.85      103.25      7.29 o
   4  22   4      155.84      165.60      8.80 o
   5  22   4      100.01      125.91      8.26 o
   6  22   4        0.25       -2.07      5.75 o
   7  22   4        3.82        4.17      8.50 o
  -6  23   4       28.27       43.24      7.37 o
  -5  23   4       19.69       18.67      6.17 o
  -4  23   4       76.02       81.47      7.21 o
  -3  23   4       80.32       82.48      7.99 o
  -2  23   4       60.92       65.27      6.39 o
  -1  23   4       33.21       19.86      4.86 o
   0  23   4       24.62       23.97      4.97 o
   1  23   4      251.59      253.74      9.49 o
   2  23   4        6.60        6.40      4.85 o
   3  23   4       71.78       67.15      6.65 o
   4  23   4        5.49       -3.63      4.97 o
   5  23   4       32.20       33.56      6.10 o
   6  23   4       67.16       64.45      7.81 o
  -6  24   4       29.28       29.38     10.19 o
  -5  24   4        5.34        1.59      5.28 o
  -4  24   4       68.87       81.97      8.22 o
  -3  24   4        2.64       -0.30      5.66 o
  -2  24   4       66.54       52.19      6.25 o
  -1  24   4       28.10       21.01      5.20 o
   0  24   4      185.65      179.81      8.43 o
   1  24   4        5.28       20.43      4.96 o
   2  24   4        0.10       -4.58      4.94 o
   3  24   4       14.32        7.82      5.47 o
   4  24   4      151.76      169.33      9.50 o
   5  24   4        1.29        1.32      6.31 o
   6  24   4        8.32       11.93     17.51 o
  -5  25   4        1.53       -5.02      8.90 o
  -4  25   4        4.37        2.80      6.34 o
  -3  25   4      135.04      138.02      9.79 o
  -2  25   4       36.63       34.33      7.00 o
  -1  25   4        9.51        4.61      5.05 o
   0  25   4        0.33       -0.24      5.38 o
   1  25   4      263.44      274.99     10.44 o
   2  25   4        4.78        5.81      5.48 o
   3  25   4       47.37       64.40      7.79 o
   4  25   4        1.01        7.81      6.54 o
   5  25   4       20.85       23.54      7.90 o
  -5  26   4       22.81       22.49     10.39 o
  -4  26   4       39.49       35.70      7.63 o
  -3  26   4        6.33        6.22      6.69 o
  -2  26   4       26.71       26.75      7.07 o
  -1  26   4       50.10       32.51      7.63 o
   0  26   4       93.74       96.33      7.90 o
   1  26   4        5.59       18.75      6.07 o
   2  26   4        0.67        1.67      5.64 o
   3  26   4        0.90        4.11      6.68 o
   4  26   4      135.85      136.29     10.11 o
   5  26   4        8.51       10.72     10.21 o
  -4  27   4        5.94        6.72      9.71 o
  -3  27   4      141.61      139.11     10.44 o
  -2  27   4       41.93       60.68      9.47 o
  -1  27   4        6.01       -2.88      7.46 o
   0  27   4       10.20       10.32      6.08 o
   1  27   4       73.57       73.26      8.55 o
   2  27   4       15.89       12.18      6.93 o
   3  27   4       48.67       48.81      8.19 o
   4  27   4        4.51       -6.34      8.98 o
  -3  28   4       22.36       21.78     11.20 o
  -2  28   4       11.08       12.04     10.32 o
  -1  28   4       60.57       52.67      9.46 o
   0  28   4       50.10       53.95     10.10 o
   1  28   4        8.42        4.84      8.42 o
   2  28   4        0.04       -4.54      8.12 o
   3  28   4       29.51       14.78     10.31 o
  -2  29   4       24.76       17.51     16.05 o
  -1  29   4        4.44        0.73     15.68 o
   0  29   4        2.22       11.84     11.01 o
   1  29   4        5.13       20.06     15.32 o
   2  29   4       64.33       57.15     12.63 o
  -7   0   5      241.89      265.00      8.65 o
  -5   0   5      201.83      204.99      6.04 o
  -3   0   5     5416.95     5614.44     68.54 o
  -1   0   5      678.53      769.59     14.91 o
   1   0   5     6482.97     6280.01    114.03 o
   3   0   5     1620.07     1493.59     20.25 o
   5   0   5     3058.59     3049.24     49.64 o
   7   0   5      756.20      775.95     31.55 o
   9   0   5        2.34        4.38     13.50 o
  -9   1   5        4.37       -8.02     11.67 o
  -8   1   5       10.06       12.26      4.30 o
  -7   1   5        0.63        1.36      2.56 o
  -6   1   5     1125.75     1177.33     16.48 o
  -5   1   5      278.11      258.38      4.37 o
  -4   1   5     2890.47     2893.81     30.09 o
  -3   1   5      431.14      495.03      5.51 o
  -2   1   5     1415.05     1238.06     13.00 o
  -1   1   5      683.11      719.37      9.53 o
   0   1   5     1793.47     1618.66     20.05 o
   1   1   5     2041.84     2143.75     20.71 o
   2   1   5      344.14      340.65      3.75 o
   3   1   5      213.93      221.99      3.17 o
   4   1   5     4218.09     4185.17     38.60 o
   5   1   5       68.42       66.63      2.79 o
   6   1   5      125.68      126.13      7.31 o
   7   1   5       18.91       14.27      6.58 o
   8   1   5      162.60      168.44     12.90 o
   9   1   5       12.41       17.34      9.76 o
  10   1   5       23.96        7.63     11.22 o
  -9   2   5      104.18       95.20     16.78 o
  -8   2   5      105.79      108.91      6.59 o
  -7   2   5      236.91      257.14      6.94 o
  -6   2   5      402.03      373.98      9.48 o
  -5   2   5       93.82       87.63      4.25 o
  -4   2   5      978.10     1024.14     11.34 o
  -3   2   5     3181.04     3243.06     28.31 o
  -2   2   5      294.88      376.39      4.28 o
  -1   2   5      249.42      299.87      5.10 o
   0   2   5     3014.80     2999.93     33.59 o
   1   2   5      826.17      809.75      8.86 o
   2   2   5     6968.94     7308.53     61.57 o
   3   2   5      270.18      257.23      3.62 o
   4   2   5      193.70      208.09      3.68 o
   5   2   5     1775.61     1725.62     19.82 o
   6   2   5       71.75       75.07      6.74 o
   7   2   5      224.84      235.96     10.90 o
   8   2   5       22.40       24.46      6.65 o
   9   2   5        0.11       -2.24      7.78 o
  10   2   5       27.20        0.27     10.39 o
  -9   3   5       58.60       61.28     14.59 o
  -8   3   5       18.96       16.29      4.81 o
  -7   3   5       27.80       27.90      3.61 o
  -6   3   5     1441.30     1396.57     22.76 o
  -5   3   5     1678.12     1694.60     19.64 o
  -4   3   5      864.39      845.61      9.70 o
  -3   3   5      294.07      299.90      3.90 o
  -2   3   5      557.24      490.80      5.88 o
  -1   3   5     2355.08     2279.47     26.03 o
   0   3   5      679.21      609.63      8.05 o
   1   3   5     8630.32     9192.07     83.89 o
   2   3   5     3064.00     3320.39     27.80 o
   3   3   5     1525.47     1457.32     14.45 o
   4   3   5     2970.12     2901.98     29.82 o
   5   3   5      445.56      450.30      6.86 o
   6   3   5      632.58      620.19     15.24 o
   7   3   5       22.65       22.93      7.16 o
   8   3   5      156.12      169.34     11.40 o
   9   3   5      124.13      128.49     14.21 o
  10   3   5        7.00       -7.57     13.50 o
  -9   4   5       28.68       26.59     12.40 o
  -8   4   5      187.66      200.34     11.20 o
  -7   4   5      276.84      279.23      7.88 o
  -6   4   5      643.65      661.73     12.94 o
  -5   4   5        8.47        8.68      2.10 o
  -4   4   5     1766.56     1727.46     20.19 o
  -3   4   5      330.11      283.51      4.00 o
  -2   4   5      411.00      338.61      4.54 o
  -1   4   5     3131.69     3342.74     31.90 o
   0   4   5      147.45      136.69      2.56 o
   1   4   5     8234.22     8875.57     78.67 o
   2   4   5     4779.09     4679.11     43.33 o
   3   4   5     2032.93     2121.21     20.45 o
   4   4   5       13.77       23.26      1.74 o
   5   4   5       37.30       45.11      2.38 o
   6   4   5      377.52      394.20      8.89 o
   7   4   5      215.03      193.48     11.00 o
   8   4   5      115.84      126.12     10.64 o
   9   4   5        1.45        2.76      8.00 o
  10   4   5       74.18       74.42     14.19 o
  -9   5   5       59.94       53.33     16.41 o
  -8   5   5        0.62       -2.19      4.49 o
  -7   5   5       54.84       66.61      4.53 o
  -6   5   5      492.95      506.26     10.81 o
  -5   5   5      374.23      387.01      7.41 o
  -4   5   5      327.62      337.22      5.78 o
  -3   5   5      270.67      264.61      3.77 o
  -2   5   5       42.81       43.34      1.66 o
  -1   5   5    15058.36    15156.59    133.56 o
   0   5   5      104.94       93.25      3.28 o
   1   5   5     8481.17     9297.56     79.25 o
   2   5   5      233.87      262.50      4.66 o
   3   5   5     1005.70     1025.58     10.74 o
   4   5   5      511.75      513.70      7.40 o
   5   5   5       26.37       25.85      2.56 o
   6   5   5        3.24        6.16      2.94 o
   7   5   5      349.63      377.01     14.55 o
   8   5   5       10.74        5.91      7.23 o
   9   5   5      183.78      166.12     16.46 o
  10   5   5        9.29       37.82     12.63 o
  -9   6   5        0.31       -3.71      6.54 o
  -8   6   5      148.38      150.40      8.76 o
  -7   6   5       22.12       13.47      3.51 o
  -6   6   5       62.87       70.92      4.51 o
  -5   6   5      339.94      350.58      7.11 o
  -4   6   5     2723.77     2662.68     28.54 o
  -3   6   5       87.06       72.97      2.51 o
  -2   6   5      978.07      905.98      9.16 o
  -1   6   5      723.78      710.41      7.50 o
   0   6   5      894.94      894.82      9.31 o
   1   6   5      641.68      724.31      7.43 o
   2   6   5     1405.94     1240.12     12.18 o
   3   6   5        2.53        3.82      1.20 o
   4   6   5        0.57       -1.14      1.40 o
   5   6   5      498.18      479.11      7.92 o
   6   6   5      769.87      770.68     13.93 o
   7   6   5      140.76      149.59      9.21 o
   8   6   5       56.50       47.74     12.13 o
   9   6   5        6.43        6.98      8.26 o
  10   6   5       67.60       61.45     13.01 o
  -9   7   5      135.02      132.47     11.72 o
  -8   7   5        1.22        1.10      4.32 o
  -7   7   5       69.99       69.80      4.80 o
  -6   7   5       92.78       84.35      4.83 o
  -5   7   5      329.37      314.13      6.86 o
  -4   7   5      124.26      111.33      3.41 o
  -3   7   5       38.76       33.04      1.94 o
  -2   7   5      768.14      779.54      8.20 o
  -1   7   5     3704.80     3704.06     32.61 o
   0   7   5        7.96        6.53      1.04 o
   1   7   5      376.36      322.68      4.89 o
   2   7   5       99.92       99.03      2.59 o
   3   7   5      314.85      301.27      5.08 o
   4   7   5       24.55       20.83      1.88 o
   5   7   5      104.41      104.54      3.84 o
   6   7   5       89.77       82.19      5.28 o
   7   7   5      195.92      208.16     10.37 o
   8   7   5        7.56       12.74      7.29 o
   9   7   5       78.77       83.25     10.74 o
  10   7   5        0.01        3.13     11.42 o
  -9   8   5        8.29        3.85      7.45 o
  -8   8   5      152.83      152.35      7.90 o
  -7   8   5       35.52       41.70      4.79 o
  -6   8   5        0.93       -0.99      2.89 o
  -5   8   5       97.68       92.90      4.23 o
  -4   8   5      217.19      221.11      4.84 o
  -3   8   5      808.76      824.11      9.13 o
  -2   8   5     5911.26     5944.67     51.48 o
  -1   8   5     1472.10     1544.57     14.63 o
   0   8   5     1143.26     1070.88     11.02 o
   1   8   5     1396.32     1392.00     13.74 o
   2   8   5     1283.98     1262.66     12.08 o
   3   8   5      199.89      193.12      3.61 o
   4   8   5      341.50      312.31      5.39 o
   5   8   5      395.29      362.47      6.42 o
   6   8   5      835.66      836.63     14.65 o
   7   8   5      266.12      267.43     11.20 o
   8   8   5       23.19       24.81      7.98 o
   9   8   5        2.76        8.19      8.48 o
  10   8   5       23.98       17.94     12.37 o
  -9   9   5       54.30       57.20      9.67 o
  -8   9   5       10.77        9.70      4.55 o
  -7   9   5       47.04       44.53      4.54 o
  -6   9   5      336.07      331.28      8.14 o
  -5   9   5      972.95      978.22     14.98 o
  -4   9   5       94.86       90.41      3.29 o
  -3   9   5       56.82       60.56      2.42 o
  -2   9   5     1686.98     1623.51     16.22 o
  -1   9   5     2057.42     2094.15     19.36 o
   0   9   5     1972.37     1912.82     17.74 o
   1   9   5      306.24      285.81      4.49 o
   2   9   5       35.11       37.89      1.70 o
   3   9   5      730.69      720.85      9.26 o
   4   9   5      338.90      347.54      5.81 o
   5   9   5      462.12      423.19      7.63 o
   6   9   5        0.64       -1.37      2.62 o
   7   9   5       60.55       55.07      5.31 o
   8   9   5      142.86      129.18     11.15 o
   9   9   5       60.76       64.82     10.38 o
  10   9   5       20.22       26.72     12.49 o
  -9  10   5       31.36       24.26      8.67 o
  -8  10   5       94.44       99.93      7.58 o
  -7  10   5      109.97      112.43      6.13 o
  -6  10   5        0.28        1.80      3.08 o
  -5  10   5      176.39      171.41      5.65 o
  -4  10   5       86.33       82.34      3.72 o
  -3  10   5     1275.13     1298.31     14.87 o
  -2  10   5     1841.05     1780.27     16.96 o
  -1  10   5      266.71      248.43      4.00 o
   0  10   5      279.83      264.29      4.05 o
   1  10   5     3507.37     3408.76     31.56 o
   2  10   5      292.72      298.28      4.40 o
   3  10   5      361.90      348.33      5.98 o
   4  10   5       24.19       22.35      2.24 o
   5  10   5      400.47      405.78      7.63 o
   6  10   5      124.76      134.69      5.26 o
   7  10   5      372.86      359.14     11.15 o
   8  10   5        2.18        2.08      6.21 o
   9  10   5        7.58       -0.89      8.52 o
  10  10   5        2.33       -9.50     14.59 o
  -9  11   5        9.07       21.89     10.58 o
  -8  11   5        6.29        0.62      4.76 o
  -7  11   5        0.66       -2.58      3.34 o
  -6  11   5      843.80      832.10     13.83 o
  -5  11   5        1.18        4.89      2.65 o
  -4  11   5      207.45      194.43      5.08 o
  -3  11   5       38.64       48.97      2.73 o
  -2  11   5     1955.01     1960.91     18.58 o
  -1  11   5      610.95      591.05      7.03 o
   0  11   5     4640.24     4631.71     40.65 o
   1  11   5       31.21       37.69      2.00 o
   2  11   5      573.31      563.25      7.22 o
   3  11   5       65.97       72.56      2.90 o
   4  11   5     1577.57     1576.82     19.66 o
   5  11   5      215.56      204.60      5.68 o
   6  11   5       14.78       16.46      3.27 o
   7  11   5       13.99       14.35      4.77 o
   8  11   5      292.33      295.87     13.58 o
   9  11   5       39.88       42.28      9.88 o
  10  11   5       46.76       39.12     13.24 o
  -9  12   5       79.68       93.01     14.59 o
  -8  12   5        1.16       -0.96      4.69 o
  -7  12   5      355.14      377.93      9.70 o
  -6  12   5       26.27       31.89      3.68 o
  -5  12   5      266.50      269.14      7.11 o
  -4  12   5      534.89      494.66      8.54 o
  -3  12   5     1602.93     1628.11     18.36 o
  -2  12   5       29.46       39.59      2.22 o
  -1  12   5      125.73      127.41      3.17 o
   0  12   5       26.35       16.85      1.85 o
   1  12   5     2785.05     2756.95     26.17 o
   2  12   5      183.66      201.11      4.04 o
   3  12   5      652.02      649.75      9.05 o
   4  12   5       81.86       84.55      3.73 o
   5  12   5      233.40      251.35      6.41 o
   6  12   5        8.16        6.36      3.08 o
   7  12   5      458.03      447.81     12.51 o
   8  12   5        1.71       -2.39      4.94 o
   9  12   5        4.07       -0.39     10.39 o
  -9  13   5        0.08       -4.01     10.21 o
  -8  13   5        1.50        0.70      4.68 o
  -7  13   5        7.32       14.94      4.07 o
  -6  13   5      346.15      365.08      9.36 o
  -5  13   5       22.55       22.63      3.32 o
  -4  13   5      550.89      552.20      9.23 o
  -3  13   5        0.42        0.96      2.02 o
  -2  13   5      598.34      578.81      7.58 o
  -1  13   5      181.70      178.88      3.75 o
   0  13   5      782.99      769.39     16.15 o
   1  13   5       40.78       65.54      2.92 o
   2  13   5      301.66      329.47      5.37 o
   3  13   5       46.60       42.40      2.88 o
   4  13   5     2179.21     2112.73     24.96 o
   5  13   5       10.73        7.28      3.00 o
   6  13   5       49.92       55.37      4.35 o
   7  13   5       25.20       14.87      5.07 o
   8  13   5      115.41      126.86      8.32 o
   9  13   5        2.03       11.13     11.35 o
  -9  14   5       64.16       66.75     14.23 o
  -8  14   5        9.28       10.20      5.50 o
  -7  14   5      236.64      222.81      8.21 o
  -6  14   5        8.88        0.42      3.46 o
  -5  14   5       50.39       51.62      4.73 o
  -4  14   5       42.52       47.09      3.60 o
  -3  14   5      934.96      922.62     11.88 o
  -2  14   5      125.61      111.05      3.45 o
  -1  14   5       45.56       37.48      2.30 o
   0  14   5        1.06        6.91      3.58 o
   1  14   5     3628.83     3522.92     33.10 o
   2  14   5       19.03       12.98      2.86 o
   3  14   5      545.11      554.26      9.67 o
   4  14   5       22.97       23.43      2.98 o
   5  14   5      181.89      195.04      6.20 o
   6  14   5       34.88       40.79      4.26 o
   7  14   5      115.09      136.55      7.24 o
   8  14   5        0.68       -5.40      5.40 o
   9  14   5        4.38        4.53     11.05 o
  -9  15   5       25.71       23.71     12.77 o
  -8  15   5        0.01        2.06      4.77 o
  -7  15   5        2.52        2.88      3.97 o
  -6  15   5      166.48      181.86      8.37 o
  -5  15   5      147.03      138.30      5.86 o
  -4  15   5      167.43      167.94      6.72 o
  -3  15   5      324.46      299.93      6.27 o
  -2  15   5      138.73      151.56      4.12 o
  -1  15   5      394.05      372.82      5.72 o
   0  15   5      349.95      393.69     10.14 o
   1  15   5      173.88      173.42      4.26 o
   2  15   5       13.50       15.61      2.41 o
   3  15   5       67.99       70.20      3.90 o
   4  15   5      427.47      428.49     11.10 o
   5  15   5       80.56       86.66      5.36 o
   6  15   5       20.96       21.90      4.28 o
   7  15   5       27.43       28.17      5.21 o
   8  15   5       66.51       59.78      6.98 o
   9  15   5        7.65        5.77     11.34 o
  -9  16   5       10.14       21.89     12.77 o
  -8  16   5       52.74       47.66      7.37 o
  -7  16   5        8.12        8.74      4.27 o
  -6  16   5       25.68       23.06      4.86 o
  -5  16   5        5.07        1.16      3.15 o
  -4  16   5      520.66      491.98      9.73 o
  -3  16   5      695.01      651.02     11.05 o
  -2  16   5      426.45      405.68      9.56 o
  -1  16   5       26.78       24.30      2.33 o
   0  16   5       83.56       95.16      3.38 o
   1  16   5       22.97       20.92      2.37 o
   2  16   5      419.04      426.77      7.65 o
   3  16   5      132.35      132.11      5.15 o
   4  16   5        6.55       -2.73      2.84 o
   5  16   5       50.18       49.33      4.40 o
   6  16   5      156.97      181.70      7.10 o
   7  16   5       43.88       48.21      6.37 o
   8  16   5       26.55       19.13     10.16 o
  -8  17   5        0.32       -2.71      5.57 o
  -7  17   5       14.60        8.23      4.88 o
  -6  17   5       31.91       33.35      5.34 o
  -5  17   5      241.00      242.17      8.22 o
  -4  17   5        0.28       -2.00      2.94 o
  -3  17   5        1.06        2.49      2.57 o
  -2  17   5       65.24       68.07      3.24 o
  -1  17   5      434.68      451.27     10.57 o
   0  17   5      630.52      611.74      8.70 o
   1  17   5      102.86       85.22      3.70 o
   2  17   5       11.19       12.37      2.87 o
   3  17   5      578.19      580.37     10.63 o
   4  17   5       32.41       29.18      3.67 o
   5  17   5      246.67      237.86      7.92 o
   6  17   5        1.44       -1.15      4.18 o
   7  17   5       32.29       33.71      5.31 o
   8  17   5       14.35       22.85      9.44 o
  -8  18   5       80.62       84.45      8.14 o
  -7  18   5        1.37        6.61      4.98 o
  -6  18   5       31.92       31.11      6.99 o
  -5  18   5        0.16        4.28      4.29 o
  -4  18   5      213.60      211.57      7.36 o
  -3  18   5       70.76       65.25      3.86 o
  -2  18   5      604.98      604.16     10.91 o
  -1  18   5       71.06       69.62      3.68 o
   0  18   5      222.30      223.32      5.35 o
   1  18   5       82.38       77.13      3.92 o
   2  18   5      326.72      315.18      7.78 o
   3  18   5        2.88       -0.53      3.11 o
   4  18   5        0.43       -3.21      3.21 o
   5  18   5        0.33       -3.82      3.82 o
   6  18   5      218.03      227.32      9.77 o
   7  18   5       22.46       18.35      5.58 o
   8  18   5        3.75        0.36     10.94 o
  -8  19   5        4.64       -0.18      8.25 o
  -7  19   5       42.96       33.86      6.55 o
  -6  19   5       20.46       26.26      5.47 o
  -5  19   5      216.99      222.22      9.49 o
  -4  19   5        0.20        1.88      3.79 o
  -3  19   5        8.34        3.16      3.15 o
  -2  19   5       57.07       47.08      3.63 o
  -1  19   5      956.03      962.16     17.75 o
   0  19   5       60.27       62.37      3.48 o
   1  19   5       36.86       38.59      3.35 o
   2  19   5        0.19        1.28      3.15 o
   3  19   5      353.80      363.55      9.20 o
   4  19   5       39.84       37.11      4.90 o
   5  19   5      238.07      254.46      9.28 o
   6  19   5        6.25        7.54      4.63 o
   7  19   5       20.43       24.39      7.23 o
   8  19   5        3.88        0.00     11.67 o
  -7  20   5       11.80        6.95      6.32 o
  -6  20   5       20.83       18.70      5.51 o
  -5  20   5       16.50       27.03      5.56 o
  -4  20   5      149.36      169.16      8.38 o
  -3  20   5       94.58       95.20      5.50 o
  -2  20   5      360.96      356.09      9.17 o
  -1  20   5        4.30       11.00      3.02 o
   0  20   5      141.80      141.13      4.81 o
   1  20   5      179.08      174.46      6.44 o
   2  20   5     1036.80     1063.15     21.33 o
   3  20   5      118.83      130.95      6.89 o
   4  20   5       18.46       18.84      4.42 o
   5  20   5        6.49       12.09      4.68 o
   6  20   5      145.10      151.21     11.95 o
   7  20   5        1.23        2.89      6.59 o
  -7  21   5       39.44       40.20      8.21 o
  -6  21   5       14.68       11.62      5.48 o
  -5  21   5      136.61      134.77      8.27 o
  -4  21   5        9.00        4.33      4.93 o
  -3  21   5       18.04       12.83      5.08 o
  -2  21   5      101.75      118.07      6.17 o
  -1  21   5      711.12      725.31     13.84 o
   0  21   5       74.22       73.97      4.57 o
   1  21   5       11.05        6.84      4.10 o
   2  21   5        5.31       15.79      4.49 o
   3  21   5       11.85        7.04      6.58 o
   4  21   5       95.99       92.84      6.46 o
   5  21   5      140.11      142.01      8.33 o
   6  21   5        1.87        8.45      6.07 o
   7  21   5        9.31        0.59      6.92 o
  -7  22   5       41.13       62.69     11.35 o
  -6  22   5        1.47       -0.21      6.11 o
  -5  22   5       43.03       43.45      6.43 o
  -4  22   5       54.42       65.14      7.50 o
  -3  22   5      115.59      104.19      7.29 o
  -2  22   5      146.82      126.72      7.23 o
  -1  22   5        0.98        1.90      4.00 o
   0  22   5       29.64       29.60      4.97 o
   1  22   5      132.00      117.52      6.82 o
   2  22   5      283.77      271.43     13.62 o
   3  22   5       19.90       14.56      5.25 o
   4  22   5        0.15        2.67      4.95 o
   5  22   5       25.13       27.06      5.78 o
   6  22   5       36.03       35.28      6.87 o
   7  22   5       41.18       47.00     10.17 o
  -6  23   5       40.74       34.66     10.54 o
  -5  23   5       18.00       13.95      5.70 o
  -4  23   5       66.15       56.06      7.41 o
  -3  23   5        8.81        6.27      5.89 o
  -2  23   5       16.95       16.61      4.76 o
  -1  23   5      123.49      113.15      6.98 o
   0  23   5      173.28      165.03      9.14 o
   1  23   5       68.62       56.21      5.88 o
   2  23   5      138.22      120.42     11.23 o
   3  23   5       23.64       30.60      5.88 o
   4  23   5      184.63      177.96      9.42 o
   5  23   5        7.28       11.44      7.33 o
   6  23   5        4.20        0.68      7.01 o
  -6  24   5        0.30       -2.09      9.53 o
  -5  24   5        0.44       -2.27      5.28 o
  -4  24   5        3.48        7.73      6.31 o
  -3  24   5      126.26      133.81      9.71 o
  -2  24   5       24.67       31.17      5.48 o
  -1  24   5        0.46       -0.25      4.41 o
   0  24   5       36.82       38.69      6.14 o
   1  24   5      223.50      218.96      9.33 o
   2  24   5        4.22        1.52      5.23 o
   3  24   5      106.68      116.14      8.25 o
   4  24   5        1.81        4.03      5.60 o
   5  24   5       50.32       57.74      7.79 o
   6  24   5        0.13       -3.40      8.61 o
  -5  25   5        0.83        7.78      9.11 o
  -4  25   5       39.83       20.54      6.86 o
  -3  25   5        7.72       11.52      6.67 o
  -2  25   5       36.12       32.21      7.13 o
  -1  25   5       19.46       23.94      6.02 o
   0  25   5      129.74      141.49      8.98 o
   1  25   5        3.51        5.08      5.37 o
   2  25   5       80.29       73.11      7.35 o
   3  25   5       12.20        0.12      5.40 o
   4  25   5      167.21      168.95     13.85 o
   5  25   5        0.05        2.57      8.64 o
  -5  26   5        9.52      -13.86     13.86 o
  -4  26   5        0.31       -0.67     10.21 o
  -3  26   5      133.12      132.45      9.94 o
  -2  26   5       17.20       11.84     10.74 o
  -1  26   5        5.90       -2.18      6.08 o
   0  26   5        1.27       -2.93      5.51 o
   1  26   5      106.18      114.01      9.73 o
   2  26   5        0.27       -5.38      5.38 o
   3  26   5       17.99        8.62      6.64 o
   4  26   5        3.36        9.48      9.54 o
   5  26   5       25.50       22.62     14.23 o
  -4  27   5       39.30       31.16     10.54 o
  -3  27   5        3.64        0.46      7.83 o
  -2  27   5       23.65       17.78      8.25 o
  -1  27   5       55.87       63.84     12.64 o
   0  27   5       49.41       43.13      7.10 o
   1  27   5        6.27       14.56      6.81 o
   2  27   5        1.88        6.67      6.93 o
   3  27   5        7.08       -4.80      9.41 o
   4  27   5      100.43       77.82     12.37 o
  -3  28   5       49.70       37.21     15.32 o
  -2  28   5       34.97       16.44     10.94 o
  -1  28   5        2.24       -4.13      8.01 o
   0  28   5        8.40       10.71      8.31 o
   1  28   5       45.87       34.56     13.13 o
   2  28   5       39.02       33.74     11.35 o
   3  28   5       21.63       10.62     10.05 o
   0  29   5       11.39        2.92     15.68 o
   1  29   5       14.53      -14.23     14.23 o
  -8   0   6        0.50       -6.57      6.57 o
  -6   0   6     1818.02     1929.72     46.53 o
  -4   0   6     1477.77     1513.06     23.85 o
  -2   0   6      796.59      763.92     11.82 o
   0   0   6     1079.95      960.47     15.97 o
   2   0   6      261.35      242.91      4.21 o
   4   0   6     8122.39     7609.42    105.59 o
   6   0   6      189.15      181.21     12.37 o
   8   0   6      162.28      129.08     14.04 o
  10   0   6       32.78       65.66     19.70 o
  -9   1   6      133.31      145.04     10.58 o
  -8   1   6       20.54       16.34     11.85 o
  -7   1   6      361.37      369.27      9.32 o
  -6   1   6       21.07       14.14      3.52 o
  -5   1   6        8.04        2.82      1.82 o
  -4   1   6       60.40       56.69      2.23 o
  -3   1   6     5056.11     5078.19     47.32 o
  -2   1   6       61.97       73.63      2.19 o
  -1   1   6      230.54      240.08      4.09 o
   0   1   6      714.56      674.86      7.58 o
   1   1   6    15023.69    15070.03    118.15 o
   2   1   6       26.72       44.23      1.20 o
   3   1   6     1552.24     1499.69     14.40 o
   4   1   6        0.95       -0.58      3.62 o
   5   1   6       75.08       77.58      3.05 o
   6   1   6       44.47       50.62      5.86 o
   7   1   6      266.20      262.78     11.18 o
   8   1   6       17.42       18.02      6.88 o
   9   1   6       15.95        3.28      8.42 o
  10   1   6        3.48       -0.03     11.34 o
  -9   2   6        1.56        1.08      5.92 o
  -8   2   6        0.28        0.95      4.66 o
  -7   2   6       77.00       75.17      4.91 o
  -6   2   6      650.86      679.00     21.43 o
  -5   2   6      587.97      544.61      8.73 o
  -4   2   6      487.00      461.67      6.31 o
  -3   2   6      498.92      493.59      5.69 o
  -2   2   6       50.64       25.92      1.39 o
  -1   2   6      523.85      475.66      6.48 o
   0   2   6      796.22      768.07      8.87 o
   1   2   6     3649.23     3734.68     31.53 o
   2   2   6      209.47      199.25      3.80 o
   3   2   6     1561.32     1606.29     15.24 o
   4   2   6     3015.70     2926.19     30.26 o
   5   2   6      181.27      174.76      4.39 o
   6   2   6      140.09      134.22     11.42 o
   7   2   6        0.52       -2.37      5.49 o
   8   2   6      159.18      161.35     10.19 o
   9   2   6      116.97      127.52     12.03 o
  10   2   6       10.09       -6.90     12.95 o
  -9   3   6       67.27       86.52      9.99 o
  -8   3   6      157.58      162.02      8.97 o
  -7   3   6      359.75      368.62      9.39 o
  -6   3   6        0.89        0.75      3.68 o
  -5   3   6      166.40      172.20      5.00 o
  -4   3   6     1793.36     1691.28     18.82 o
  -3   3   6     1024.90     1034.57     10.19 o
  -2   3   6        9.44        4.81      1.26 o
  -1   3   6       41.76       49.21      2.37 o
   0   3   6      101.37       91.58      2.45 o
   1   3   6     2189.13     2134.65     17.85 o
   2   3   6     4289.52     4246.31     34.19 o
   3   3   6     1819.32     1768.77     17.45 o
   4   3   6        0.41        1.15      1.55 o
   5   3   6       79.08       79.55      3.95 o
   6   3   6      633.35      670.73     17.59 o
   7   3   6      245.04      235.75     10.85 o
   8   3   6       10.07        3.10      6.38 o
   9   3   6        0.53       10.04      8.63 o
  10   3   6       51.92       46.88     12.67 o
  -9   4   6       47.97       47.35      8.67 o
  -8   4   6        6.42        4.41      4.34 o
  -7   4   6       12.23       14.93      3.60 o
  -6   4   6      624.08      601.62     12.30 o
  -5   4   6      263.68      267.61      5.84 o
  -4   4   6      723.12      691.49      9.67 o
  -3   4   6     1106.01     1256.47     12.62 o
  -2   4   6      511.04      539.10      6.56 o
  -1   4   6     4008.49     4109.29     35.93 o
   0   4   6      733.59      693.11      8.34 o
   1   4   6       15.17       20.14      1.16 o
   2   4   6     6353.66     6397.82     54.81 o
   3   4   6     1908.66     1861.27     18.34 o
   4   4   6      728.02      730.42      9.17 o
   5   4   6       37.65       37.74      2.37 o
   6   4   6       46.39       43.80      4.24 o
   7   4   6      246.14      276.40     11.98 o
   8   4   6       22.68       20.56      9.00 o
   9   4   6      220.19      217.48     15.93 o
  10   4   6        0.15        5.00     11.60 o
  -9   5   6        5.24       -6.66      6.66 o
  -8   5   6      162.77      154.15      7.78 o
  -7   5   6       65.20       70.55      4.93 o
  -6   5   6      154.43      155.85      6.33 o
  -5   5   6      106.67      116.82      4.17 o
  -4   5   6     2549.15     2541.36     28.97 o
  -3   5   6      178.94      214.23      3.90 o
  -2   5   6     1634.79     1627.98     15.80 o
  -1   5   6       18.23       19.25      1.65 o
   0   5   6     1738.49     1811.86     18.00 o
   1   5   6      610.97      621.12      6.61 o
   2   5   6     8738.52     8653.82     73.94 o
   3   5   6      186.32      183.29      3.46 o
   4   5   6       80.31       75.25      2.71 o
   5   5   6      156.21      144.72      4.38 o
   6   5   6      252.95      257.01      7.52 o
   7   5   6      125.00      130.01      8.75 o
   8   5   6       19.74       19.08      7.65 o
   9   5   6        6.42        1.92      8.43 o
  10   5   6       47.64       43.86     13.27 o
  -9   6   6       89.76       90.92     10.69 o
  -8   6   6        2.68        2.69      4.30 o
  -7   6   6       93.50       95.90      5.57 o
  -6   6   6       31.02       35.54      3.85 o
  -5   6   6      642.36      659.54     10.39 o
  -4   6   6      107.31       94.72      3.37 o
  -3   6   6      264.02      294.61      4.69 o
  -2   6   6      565.12      646.74      6.92 o
  -1   6   6     3564.12     3462.76     28.47 o
   0   6   6      389.45      453.33      5.08 o
   1   6   6      722.84      758.51      7.83 o
   2   6   6       39.20       34.86      1.58 o
   3   6   6     1342.66     1247.81     13.02 o
   4   6   6       67.54       69.04      2.70 o
   5   6   6      695.10      689.44     10.44 o
   6   6   6       43.75       38.52      4.06 o
   7   6   6      140.74      146.50      9.12 o
   8   6   6        0.14        1.15      7.26 o
   9   6   6      176.76      181.72     15.41 o
  10   6   6        0.14        9.49     11.86 o
  -9   7   6        0.04       -3.05      7.19 o
  -8   7   6      205.60      231.78     11.89 o
  -7   7   6        4.59        7.47      3.63 o
  -6   7   6       34.42       35.84      4.08 o
  -5   7   6      148.41      141.60      5.11 o
  -4   7   6       78.15       82.62      3.25 o
  -3   7   6      340.46      319.68      4.88 o
  -2   7   6      720.70      722.88      7.72 o
  -1   7   6      686.94      668.05      7.15 o
   0   7   6     1160.76     1100.39     10.50 o
   1   7   6       26.82       30.08      1.39 o
   2   7   6     1412.10     1423.92     14.04 o
   3   7   6       39.54       38.84      2.65 o
   4   7   6       22.26       26.12      2.13 o
   5   7   6        7.24        8.40      2.20 o
   6   7   6      696.37      650.33     12.72 o
   7   7   6       94.78       84.32     13.60 o
   8   7   6       14.30        4.31      7.46 o
   9   7   6        0.20       -3.03      8.35 o
  10   7   6       38.70       32.46     12.90 o
  -9   8   6       55.83       51.47      9.63 o
  -8   8   6        4.77        1.46      4.63 o
  -7   8   6      106.26       91.97      5.60 o
  -6   8   6      441.05      462.48     10.96 o
  -5   8   6      660.41      662.17     13.32 o
  -4   8   6      107.59      112.58      3.63 o
  -3   8   6       95.78       92.63      2.86 o
  -2   8   6       63.50       57.82      2.12 o
  -1   8   6     6383.37     6360.11     53.10 o
   0   8   6      846.31      851.71      8.60 o
   1   8   6       71.81       63.18      2.08 o
   2   8   6      575.83      577.73      6.76 o
   3   8   6     1159.30     1133.56     12.75 o
   4   8   6      277.40      280.47      5.56 o
   5   8   6      355.90      342.35      8.43 o
   6   8   6        0.85       -1.01      3.00 o
   7   8   6       61.76       70.49      5.77 o
   8   8   6       65.21       72.21      9.90 o
   9   8   6       30.12       38.12      9.82 o
  10   8   6        1.66       -2.55     11.86 o
  -9   9   6        5.68       -5.47      9.48 o
  -8   9   6      147.26      158.51      8.48 o
  -7   9   6       86.10       87.84      5.66 o
  -6   9   6       50.98       52.15      5.25 o
  -5   9   6      131.90      125.14      4.71 o
  -4   9   6      348.64      346.85      5.91 o
  -3   9   6     1086.97     1078.54     12.28 o
  -2   9   6      378.03      340.15      5.04 o
  -1   9   6      975.47      976.29     10.20 o
   0   9   6      508.01      495.44      6.04 o
   1   9   6      803.85      750.35      8.10 o
   2   9   6     1507.83     1462.76     14.58 o
   3   9   6       47.68       43.72      2.37 o
   4   9   6       23.67       29.29      2.54 o
   5   9   6      102.40      110.88      4.58 o
   6   9   6      307.03      314.50      7.54 o
   7   9   6      335.71      336.12     12.71 o
   8   9   6        7.31       13.60      8.21 o
   9   9   6        1.38       -2.62      8.49 o
  10   9   6       38.18       17.37     12.41 o
  -9  10   6       23.95       15.05      7.21 o
  -8  10   6        3.71       -0.02      4.64 o
  -7  10   6        9.29        5.52      4.00 o
  -6  10   6      910.73      904.69     19.58 o
  -5  10   6        2.46        4.61      2.40 o
  -4  10   6       80.29       91.19      3.55 o
  -3  10   6       80.43       75.06      2.92 o
  -2  10   6      347.38      356.42      5.15 o
  -1  10   6     1205.82     1196.67     12.16 o
   0  10   6     1891.18     1810.31     17.82 o
   1  10   6       30.90       34.18      1.79 o
   2  10   6      499.86      486.70      6.53 o
   3  10   6       35.89       35.46      2.33 o
   4  10   6     1137.04     1102.46     14.14 o
   5  10   6      308.36      297.21      6.93 o
   6  10   6       11.99        9.30      3.05 o
   7  10   6       22.70       22.04      5.00 o
   8  10   6      201.23      208.63     14.78 o
   9  10   6        1.93       10.65      8.68 o
  -9  11   6       57.25       52.37      8.90 o
  -8  11   6       26.30       33.43      5.83 o
  -7  11   6      182.44      188.23      7.34 o
  -6  11   6        2.95        1.29      3.14 o
  -5  11   6      341.31      344.01      7.19 o
  -4  11   6       72.15       76.97      3.66 o
  -3  11   6     3309.04     3278.54     34.15 o
  -2  11   6        5.98        3.19      1.58 o
  -1  11   6      598.65      611.31      7.36 o
   0  11   6      299.90      284.89      4.80 o
   1  11   6     3448.77     3303.82     30.96 o
   2  11   6       92.34       86.66      2.82 o
   3  11   6      213.97      211.52      4.72 o
   4  11   6        0.38        5.91      2.30 o
   5  11   6      579.92      592.77      9.99 o
   6  11   6       14.37       15.49      3.37 o
   7  11   6      388.29      404.33     11.98 o
   8  11   6        2.21        6.89      8.07 o
   9  11   6        0.13       -8.97     10.44 o
  -9  12   6        3.48        3.71      7.47 o
  -8  12   6        2.67        8.26      5.09 o
  -7  12   6        0.48        2.06      3.76 o
  -6  12   6      504.70      517.38     10.63 o
  -5  12   6        0.17       -2.49      2.49 o
  -4  12   6       70.25       81.84      3.83 o
  -3  12   6       82.19       77.02      3.33 o
  -2  12   6     2186.35     2074.14     20.67 o
  -1  12   6      181.63      173.47      3.75 o
   0  12   6     3043.94     3006.50     28.39 o
   1  12   6      767.75      716.76      8.69 o
   2  12   6        1.46       -0.15      1.61 o
   3  12   6       18.07       16.53      2.36 o
   4  12   6     1249.62     1234.76     16.25 o
   5  12   6      105.08      103.54      4.62 o
   6  12   6       17.72       13.09      3.47 o
   7  12   6        0.15        0.06      5.14 o
   8  12   6      331.31      316.00     17.01 o
   9  12   6        7.14      -10.21     10.57 o
  -9  13   6       42.37       44.44     11.31 o
  -8  13   6        2.64        3.14      5.24 o
  -7  13   6      128.43      134.03      6.68 o
  -6  13   6        2.46        1.82      3.12 o
  -5  13   6      305.34      286.53      7.25 o
  -4  13   6        8.63       13.33      2.75 o
  -3  13   6     2397.57     2382.46     25.92 o
  -2  13   6       63.74       65.06      2.86 o
  -1  13   6       36.97       37.80      2.21 o
   0  13   6      902.52      881.93      9.82 o
   1  13   6      956.87      975.62     11.07 o
   2  13   6        1.14        0.63      1.93 o
   3  13   6      188.30      190.40      5.63 o
   4  13   6        1.06        5.92      2.71 o
   5  13   6     1130.85     1141.98     19.63 o
   6  13   6        4.86        2.05      3.39 o
   7  13   6      273.45      258.75     10.43 o
   8  13   6        0.12        0.44      5.40 o
   9  13   6        1.89      -12.77     12.77 o
  -9  14   6        5.89       10.13      7.95 o
  -8  14   6        6.86        2.58      5.49 o
  -7  14   6       12.72       15.27      4.37 o
  -6  14   6      194.15      218.30      7.47 o
  -5  14   6       40.21       38.34      3.78 o
  -4  14   6      822.10      767.04     11.88 o
  -3  14   6      256.62      233.93      6.25 o
  -2  14   6      980.62     1017.81     11.78 o
  -1  14   6      225.78      215.26      4.51 o
   0  14   6     1179.99     1153.78     12.66 o
   1  14   6       48.81       44.08      2.62 o
   2  14   6       14.42       18.73      2.47 o
   3  14   6        9.32        8.46      2.58 o
   4  14   6      851.52      846.33     13.29 o
   5  14   6        0.45        5.89      3.25 o
   6  14   6        6.19        2.01      3.52 o
   7  14   6        0.17        4.75      4.99 o
   8  14   6       43.59       32.33      6.40 o
   9  14   6        2.12        1.64     11.09 o
  -9  15   6       28.98       31.61      8.90 o
  -8  15   6       26.94       25.13      6.96 o
  -7  15   6       10.81        7.51      4.34 o
  -6  15   6        9.40        7.42      3.63 o
  -5  15   6       99.16       97.53      5.02 o
  -4  15   6       68.30       78.02      4.49 o
  -3  15   6      820.00      790.09     11.04 o
  -2  15   6        9.75        9.04      2.12 o
  -1  15   6       17.98       20.77      2.26 o
   0  15   6      228.01      229.41      4.81 o
   1  15   6       57.89       53.43      3.38 o
   2  15   6      249.10      258.80      6.22 o
   3  15   6       99.46       99.39      4.61 o
   4  15   6       42.43       45.91      3.87 o
   5  15   6      387.13      410.15      9.64 o
   6  15   6       47.54       60.73      5.37 o
   7  15   6      132.58      156.04      7.90 o
   8  15   6       22.41       13.28      6.19 o
   9  15   6        0.54        1.23     11.86 o
  -8  16   6        1.91        4.57      6.52 o
  -7  16   6       53.85       60.46      5.59 o
  -6  16   6       49.80       50.42      5.07 o
  -5  16   6      126.77      128.69      6.07 o
  -4  16   6       90.04       73.13      4.53 o
  -3  16   6       29.97       32.62      3.25 o
  -2  16   6      178.23      174.99      4.65 o
  -1  16   6      564.43      559.21      7.97 o
   0  16   6       92.23       94.60      3.54 o
   1  16   6       40.44       36.57      2.83 o
   2  16   6       15.60       18.66      2.95 o
   3  16   6      164.12      171.88      5.99 o
   4  16   6      122.08      123.27      5.69 o
   5  16   6      237.74      230.84      9.16 o
   6  16   6        2.63        3.84      4.26 o
   7  16   6       35.08       42.21      5.72 o
   8  16   6        5.13       -4.30      6.43 o
  -8  17   6       75.91       82.09      9.11 o
  -7  17   6        2.26       -1.54      4.35 o
  -6  17   6       54.80       56.92      6.38 o
  -5  17   6        3.58       -0.17      3.72 o
  -4  17   6      209.66      207.38      7.97 o
  -3  17   6      162.62      161.87      5.41 o
  -2  17   6      360.20      367.48      6.85 o
  -1  17   6       71.26       66.95      3.35 o
   0  17   6      544.33      522.54      8.70 o
   1  17   6       30.52       31.65      2.87 o
   2  17   6      581.97      590.65     12.65 o
   3  17   6       21.90       19.09      3.43 o
   4  17   6       32.99       25.77      3.73 o
   5  17   6       44.54       44.93      4.71 o
   6  17   6      147.88      166.51      7.84 o
   7  17   6       32.27       43.08      5.64 o
   8  17   6        2.15        6.34      8.77 o
  -8  18   6        3.04        3.20      8.38 o
  -7  18   6       46.08       48.91      5.67 o
  -6  18   6       13.38       14.27      4.98 o
  -5  18   6      137.03      149.17      7.27 o
  -4  18   6        5.39        6.20      3.90 o
  -3  18   6       12.27       12.96      3.27 o
  -2  18   6        0.17        7.24      3.12 o
  -1  18   6      611.19      615.00     10.34 o
   0  18   6       44.34       46.75      3.05 o
   1  18   6       80.38       82.29      3.86 o
   2  18   6       43.46       49.68      3.87 o
   3  18   6      311.73      344.56      8.43 o
   4  18   6        0.52       -2.63      3.55 o
   5  18   6      207.67      185.91      7.47 o
   6  18   6        0.25       -0.47      4.45 o
   7  18   6       74.92       77.28      8.15 o
   8  18   6        2.84        0.70      8.83 o
  -8  19   6       69.82       57.63     16.05 o
  -7  19   6        2.98        0.16      5.19 o
  -6  19   6        4.01        3.30      4.81 o
  -5  19   6        8.51       12.74      5.01 o
  -4  19   6      254.33      262.10      9.25 o
  -3  19   6       64.64       58.26      5.20 o
  -2  19   6      443.16      443.94     10.77 o
  -1  19   6       19.24       12.87      2.95 o
   0  19   6      486.83      484.83      8.13 o
   1  19   6        5.39        4.22      2.70 o
   2  19   6      345.67      335.58      9.05 o
   3  19   6       68.62       72.63      5.62 o
   4  19   6        1.97        0.00      3.96 o
   5  19   6        9.58        6.70      4.50 o
   6  19   6      207.32      238.94     10.39 o
   7  19   6        0.34        4.32      5.89 o
   8  19   6        6.78       -0.73     11.31 o
  -7  20   6       53.20       55.41      8.54 o
  -6  20   6        1.67       -3.43      5.02 o
  -5  20   6      282.58      289.57     12.07 o
  -4  20   6       18.51       15.71      4.40 o
  -3  20   6       26.12       23.05      5.07 o
  -2  20   6      117.47      125.65      6.35 o
  -1  20   6      546.56      548.66     11.01 o
   0  20   6       13.56       11.02      3.29 o
   1  20   6       39.14       34.66      4.38 o
   2  20   6        3.26        5.78      4.33 o
   3  20   6      514.23      517.94     16.53 o
   4  20   6       60.85       52.14      5.53 o
   5  20   6       97.28      100.21      6.83 o
   6  20   6        4.83        9.31      5.63 o
   7  20   6       27.12       36.99      7.96 o
  -7  21   6       29.40       29.11     15.32 o
  -6  21   6        0.07        1.15      5.30 o
  -5  21   6        0.30       -4.75      4.75 o
  -4  21   6       60.51       59.71      6.14 o
  -3  21   6       76.00       67.14      6.28 o
  -2  21   6       89.36       86.88      6.18 o
  -1  21   6        4.13        4.63      3.98 o
   0  21   6      107.36      116.61      6.32 o
   1  21   6      113.60      115.30      6.76 o
   2  21   6      221.18      198.25      9.13 o
   3  21   6       86.18       82.82      7.03 o
   4  21   6        5.96        2.86      4.51 o
   5  21   6       13.18        5.11      5.54 o
   6  21   6      137.51      127.90     10.58 o
   7  21   6        2.74        7.02      8.21 o
  -6  22   6       37.09       38.13      8.31 o
  -5  22   6       11.09        2.90      5.45 o
  -4  22   6       34.32       32.21      6.77 o
  -3  22   6       35.24       38.70      9.45 o
  -2  22   6       77.10       64.82      6.02 o
  -1  22   6      337.08      348.37     10.66 o
   0  22   6      139.80      143.20      8.25 o
   1  22   6       76.37       78.03      7.31 o
   2  22   6       10.23       10.62      4.99 o
   3  22   6       18.50       15.11      5.44 o
   4  22   6      125.87      134.17      7.72 o
   5  22   6       11.43        7.01      5.21 o
   6  22   6        4.99        0.74      7.14 o
  -6  23   6       13.81       20.99     16.41 o
  -5  23   6        1.40        1.58      6.37 o
  -4  23   6       40.74       40.37     11.90 o
  -3  23   6      110.55      110.00      7.71 o
  -2  23   6        3.96        5.92      5.05 o
  -1  23   6        2.51       -3.08      4.36 o
   0  23   6       49.21       50.33      6.36 o
   1  23   6      248.56      262.28     10.04 o
   2  23   6      132.85      134.43      8.46 o
   3  23   6       41.44       35.93      6.23 o
   4  23   6        0.01       -4.75      4.75 o
   5  23   6       32.86       34.22      7.10 o
   6  23   6        0.56        0.43      7.22 o
  -5  24   6        0.07        0.18      8.46 o
  -4  24   6       70.31       64.67      7.95 o
  -3  24   6        6.91       16.13      6.58 o
  -2  24   6       66.82       58.21      6.73 o
  -1  24   6        1.28       -2.17      4.57 o
   0  24   6      132.30      145.32      8.92 o
   1  24   6       46.26       68.69      7.16 o
   2  24   6      143.40      146.73      9.10 o
   3  24   6        0.39       -1.93      5.24 o
   4  24   6      167.31      172.93     10.69 o
   5  24   6        7.16        3.87      7.38 o
  -5  25   6       32.36       30.37     10.94 o
  -4  25   6        0.40        4.08      6.80 o
  -3  25   6      110.02      127.25      9.89 o
  -2  25   6        0.42        5.40      5.47 o
  -1  25   6        5.36        2.33      6.06 o
   0  25   6        0.00       -1.84      5.18 o
   1  25   6      180.66      184.47     10.12 o
   2  25   6        3.17        6.85      5.58 o
   3  25   6       86.90      112.26      9.41 o
   4  25   6        0.51       -1.30      6.47 o
   5  25   6       30.08       50.22     10.70 o
  -4  26   6       43.56       35.63     23.71 o
  -3  26   6        0.22       -6.27      6.27 o
  -2  26   6       26.90       18.62      7.31 o
  -1  26   6        9.74        1.46      6.41 o
   0  26   6       77.43       70.92      7.97 o
   1  26   6        2.58        2.69      8.06 o
   2  26   6       51.97       44.84      7.93 o
   3  26   6        0.15       -3.90      6.40 o
   4  26   6       73.47       82.83     17.69 o
  -3  27   6       29.58       18.24     14.59 o
  -2  27   6       24.41       16.18      8.44 o
  -1  27   6        0.80        0.42      9.50 o
   0  27   6       19.99       26.53     10.32 o
   1  27   6       91.12       86.20     10.88 o
   2  27   6        8.17        8.04      8.01 o
   3  27   6       19.56       25.20     10.80 o
  -2  28   6       29.64       27.72     15.68 o
   0  28   6       19.76       30.58     11.11 o
   1  28   6       30.46       44.50     17.14 o
   2  28   6        9.47       -7.15      9.67 o
  -9   0   7      142.58      176.54     16.05 o
  -7   0   7      549.64      625.16     20.49 o
  -5   0   7       53.35       56.19      6.01 o
  -3   0   7     3314.88     3133.37     42.57 o
  -1   0   7      322.73      262.12      4.95 o
   1   0   7     1573.45     1674.04     20.40 o
   3   0   7      611.81      622.78     13.53 o
   5   0   7      185.38      183.32      7.95 o
   7   0   7      240.10      254.59     16.45 o
   9   0   7       58.48       66.59     14.04 o
  -9   1   7        0.97       -1.21     10.58 o
  -8   1   7        0.95        0.24      3.96 o
  -7   1   7        8.28       -1.96      3.92 o
  -6   1   7      527.47      531.98     12.63 o
  -5   1   7       69.09       71.94      4.03 o
  -4   1   7      525.13      517.81      8.44 o
  -3   1   7      278.03      277.15      4.48 o
  -2   1   7     1632.04     1565.95     14.54 o
  -1   1   7       66.43       68.70      2.46 o
   0   1   7     4448.68     4475.08     42.62 o
   1   1   7       45.45       54.65      1.72 o
   2   1   7      129.55      108.39      2.14 o
   3   1   7      520.28      540.40      6.92 o
   4   1   7     1392.79     1444.45     16.96 o
   5   1   7      321.13      293.04      5.90 o
   6   1   7       54.11       56.64      6.17 o
   7   1   7       23.01       22.76      6.17 o
   8   1   7      124.46      121.37      9.56 o
   9   1   7       15.44       14.28      8.00 o
  10   1   7       28.38       35.06     12.89 o
  -9   2   7       55.47       51.81      8.00 o
  -8   2   7       63.49       81.32      6.85 o
  -7   2   7      398.28      422.05     11.23 o
  -6   2   7       28.71       32.92      4.19 o
  -5   2   7      222.45      220.73      9.68 o
  -4   2   7     1228.26     1202.69     14.35 o
  -3   2   7     1171.77     1130.99     12.80 o
  -2   2   7     1447.60     1468.09     13.26 o
  -1   2   7      184.03      182.30      3.32 o
   0   2   7      277.90      275.71      4.34 o
   1   2   7     3581.36     3543.62     28.08 o
   2   2   7        9.96        7.74      0.91 o
   3   2   7      339.00      338.40      4.67 o
   4   2   7     1430.22     1350.95     15.30 o
   5   2   7      313.55      285.39      6.35 o
   6   2   7      384.14      397.79     10.09 o
   7   2   7      320.22      332.69     13.79 o
   8   2   7       19.15       19.51      7.15 o
   9   2   7       23.19       10.19      7.66 o
  10   2   7       19.88        0.55     11.86 o
  -9   3   7        1.02        0.63      7.11 o
  -8   3   7        5.21        4.69      4.42 o
  -7   3   7      150.09      162.89      6.99 o
  -6   3   7      532.88      561.55     17.16 o
  -5   3   7      253.91      244.08      6.31 o
  -4   3   7      737.43      769.88     10.11 o
  -3   3   7      397.97      407.66      5.77 o
  -2   3   7      475.02      445.15      5.81 o
  -1   3   7     2020.51     1961.47     18.82 o
   0   3   7     2957.00     2929.41     28.33 o
   1   3   7        2.32        4.94      0.98 o
   2   3   7      189.79      189.39      4.08 o
   3   3   7     1408.03     1360.56     14.03 o
   4   3   7     1162.22     1208.21     13.85 o
   5   3   7      705.82      678.59     10.93 o
   6   3   7       17.22       15.93      3.80 o
   7   3   7      213.69      230.91     11.15 o
   8   3   7      153.63      145.58     10.18 o
   9   3   7       64.05       52.35     10.24 o
  10   3   7        9.57       16.76     12.51 o
  -9   4   7        9.74        3.44      5.74 o
  -8   4   7      106.53      110.33      7.07 o
  -7   4   7       56.95       66.56      5.04 o
  -6   4   7        1.62       -0.08      3.24 o
  -5   4   7      333.93      317.49      7.24 o
  -4   4   7     1127.12     1121.45     13.62 o
  -3   4   7      924.08      881.77     10.13 o
  -2   4   7       17.78       10.58      1.44 o
  -1   4   7        4.99       -0.17      1.25 o
   0   4   7     2717.72     2846.50     27.65 o
   1   4   7      707.90      704.75      7.17 o
   2   4   7     3072.40     3095.89     27.18 o
   3   4   7        0.88        0.88      1.35 o
   4   4   7     1187.00     1165.62     13.60 o
   5   4   7      347.54      352.48      6.63 o
   6   4   7      699.54      661.82     13.96 o
   7   4   7      191.70      185.58     12.64 o
   8   4   7        1.02        2.64      6.79 o
   9   4   7        0.28       -8.46      8.46 o
  10   4   7       77.17       92.91     26.26 o
  -9   5   7       66.39       73.29      7.91 o
  -8   5   7        3.13        4.36      4.61 o
  -7   5   7      168.19      176.78      7.41 o
  -6   5   7      295.87      301.59      8.63 o
  -5   5   7      648.12      635.15     10.26 o
  -4   5   7      307.21      295.07      5.72 o
  -3   5   7      574.36      564.53      7.31 o
  -2   5   7      262.53      255.24      4.07 o
  -1   5   7     5167.96     5076.00     45.80 o
   0   5   7      173.76      181.32      3.81 o
   1   5   7       12.27       14.90      1.26 o
   2   5   7     2179.68     2189.43     19.97 o
   3   5   7     1147.63     1142.45     12.17 o
   4   5   7      109.31      109.19      4.27 o
   5   5   7      767.51      761.15     10.53 o
   6   5   7       39.98       30.93      4.42 o
   7   5   7       74.62       85.79      8.05 o
   8   5   7       76.84       66.19      8.30 o
   9   5   7       84.41       82.88     13.95 o
  10   5   7        0.04        1.95     26.26 o
  -9   6   7       10.28        9.63      6.15 o
  -8   6   7      238.59      239.78      9.83 o
  -7   6   7       10.80        9.10      4.82 o
  -6   6   7      108.93       85.95      5.89 o
  -5   6   7       82.64       73.45      4.11 o
  -4   6   7      209.86      222.06      5.06 o
  -3   6   7        1.23       -1.41      1.41 o
  -2   6   7      459.52      477.59      6.01 o
  -1   6   7      170.62      190.46      3.63 o
   0   6   7      872.05      854.63      8.80 o
   1   6   7      349.57      316.15      4.28 o
   2   6   7     4038.31     4042.06     35.51 o
   3   6   7      747.77      718.46      8.52 o
   4   6   7        1.18        1.29      1.76 o
   5   6   7        2.31        0.72      2.11 o
   6   6   7      350.16      353.44      9.91 o
   7   6   7        3.31       -5.58      5.58 o
   8   6   7        5.18        5.14      7.92 o
   9   6   7        0.17       -1.49      8.60 o
  10   6   7       48.10       56.85     14.16 o
 -10   7   7        3.19       -1.46     10.21 o
  -9   7   7       43.54       43.57     13.50 o
  -8   7   7        8.66        9.12      5.21 o
  -7   7   7       91.20       91.51      5.85 o
  -6   7   7       27.19       31.04      5.40 o
  -5   7   7      698.39      735.47     12.44 o
  -4   7   7        1.88       -1.45      1.92 o
  -3   7   7      416.35      436.95      7.69 o
  -2   7   7       14.31        7.26      1.49 o
  -1   7   7     3216.29     3196.13     28.70 o
   0   7   7      639.59      648.43      7.27 o
   1   7   7      258.46      301.29      4.10 o
   2   7   7      422.99      396.27      5.08 o
   3   7   7     2194.24     2186.86     21.71 o
   4   7   7       13.88       17.32      2.13 o
   5   7   7      299.82      312.35      6.22 o
   6   7   7       19.76       22.68      4.94 o
   7   7   7      154.53      155.25     11.19 o
   8   7   7       14.67       12.40      7.86 o
   9   7   7      121.83      130.32     12.27 o
  10   7   7        1.56        5.11     19.70 o
  -9   8   7        2.75       -4.01      6.57 o
  -8   8   7      163.69      167.16      8.83 o
  -7   8   7      135.67      148.57      7.10 o
  -6   8   7        8.98        4.16      3.68 o
  -5   8   7        3.60        1.80      2.67 o
  -4   8   7      361.93      373.36      6.58 o
  -3   8   7      279.37      259.61      4.66 o
  -2   8   7      801.08      785.52      8.52 o
  -1   8   7      253.79      250.31      4.04 o
   0   8   7     1762.51     1649.80     15.80 o
   1   8   7      327.09      305.09      4.68 o
   2   8   7     1373.70     1309.27     13.93 o
   3   8   7       49.49       45.27      2.42 o
   4   8   7        9.63        7.72      2.16 o
   5   8   7       29.71       27.06      2.86 o
   6   8   7      536.78      543.42     10.25 o
   7   8   7      113.85      114.09      8.27 o
   8   8   7       15.33       -3.04      8.00 o
   9   8   7        4.87       22.43      9.52 o
  10   8   7       30.37       26.41     12.98 o
  -9   9   7       24.29       16.15     17.69 o
  -8   9   7        3.83        2.13      4.93 o
  -7   9   7       61.33       65.29      5.65 o
  -6   9   7      426.55      452.60     11.29 o
  -5   9   7      343.26      344.20      8.03 o
  -4   9   7        1.00       -2.04      2.04 o
  -3   9   7       88.72       84.83      3.04 o
  -2   9   7      236.95      222.79      4.28 o
  -1   9   7      698.47      694.34      7.71 o
   0   9   7     2866.21     2737.93     24.95 o
   1   9   7       76.84       74.98      2.47 o
   2   9   7     1033.54     1044.45     12.95 o
   3   9   7      772.84      745.03     10.52 o
   4   9   7      451.08      471.21      8.45 o
   5   9   7       41.92       45.77      3.40 o
   6   9   7        9.31       14.62      3.29 o
   7   9   7       56.94       47.64      8.37 o
   8   9   7       84.42       80.76     16.47 o
   9   9   7       59.43       77.69     13.80 o
  -9  10   7       27.92       30.45      7.98 o
  -8  10   7       72.39       83.26      7.13 o
  -7  10   7      160.31      176.27      7.87 o
  -6  10   7        0.73        5.11      3.40 o
  -5  10   7      363.01      369.82      7.95 o
  -4  10   7      480.73      472.07      7.89 o
  -3  10   7      892.07      847.21     10.12 o
  -2  10   7       39.82       32.66      2.06 o
  -1  10   7      100.40       98.07      2.82 o
   0  10   7     1491.78     1377.29     13.76 o
   1  10   7     1278.03     1284.49     12.98 o
   2  10   7      687.62      681.69      9.48 o
   3  10   7       23.77       22.20      2.57 o
   4  10   7        1.17        1.86      2.45 o
   5  10   7       83.52       86.98      4.26 o
   6  10   7      226.36      229.02      7.03 o
   7  10   7      321.63      324.95     10.73 o
   8  10   7       12.42        7.97      7.90 o
   9  10   7       16.98       13.07     21.34 o
  -9  11   7        2.09        3.36      7.58 o
  -8  11   7        0.06       -2.33      4.33 o
  -7  11   7        5.92       12.76      3.97 o
  -6  11   7      565.16      554.27     11.20 o
  -5  11   7       17.95       19.83      3.06 o
  -4  11   7      403.34      388.73      7.94 o
  -3  11   7      133.95      151.39      4.26 o
  -2  11   7      650.31      590.67      7.45 o
  -1  11   7      415.36      403.13      5.72 o
   0  11   7     1636.80     1594.69     16.29 o
   1  11   7      390.52      343.48      5.20 o
   2  11   7      227.36      229.63      7.76 o
   3  11   7       61.02       59.36      3.43 o
   4  11   7      745.70      792.68     15.68 o
   5  11   7       49.52       47.68      3.70 o
   6  11   7        0.01        1.95      3.13 o
   7  11   7       28.04       35.67      5.61 o
   8  11   7       55.16       53.74     11.92 o
   9  11   7       16.18       13.23     11.60 o
  -9  12   7       29.75       29.88      8.50 o
  -8  12   7       15.03       13.97      5.10 o
  -7  12   7       19.94       20.47      4.34 o
  -6  12   7       36.72       47.80      5.45 o
  -5  12   7      291.42      299.03      6.95 o
  -4  12   7       34.22       26.12      2.85 o
  -3  12   7     1831.49     1815.10     20.52 o
  -2  12   7       34.12       35.42      2.45 o
  -1  12   7       79.49       74.85      2.95 o
   0  12   7       72.41       67.36      2.82 o
   1  12   7      710.38      680.71      8.88 o
   2  12   7      169.07      173.21      5.00 o
   3  12   7      202.77      206.65      5.84 o
   4  12   7       77.53       67.00      4.93 o
   5  12   7     1141.83     1122.15     16.15 o
   6  12   7        0.32       -2.63      3.26 o
   7  12   7      264.48      268.55     14.58 o
   8  12   7        0.10        9.25      8.65 o
   9  12   7        3.36        2.69     11.34 o
  -9  13   7        1.68        4.30     12.04 o
  -8  13   7       20.86       22.06      6.05 o
  -7  13   7        3.28        0.86      3.98 o
  -6  13   7      421.35      435.13     10.00 o
  -5  13   7       34.71       29.79      3.34 o
  -4  13   7      377.70      346.60      7.04 o
  -3  13   7        9.75       18.70      2.72 o
  -2  13   7      436.34      468.23      6.97 o
  -1  13   7       19.22       16.04      2.06 o
   0  13   7      215.72      219.36      4.58 o
   1  13   7      303.22      283.96      5.59 o
   2  13   7      233.63      229.56      5.76 o
   3  13   7        1.19       -1.49      2.33 o
   4  13   7      621.08      622.49     10.89 o
   5  13   7       10.35       17.81      3.70 o
   6  13   7        1.21       -1.55      3.42 o
   7  13   7        7.53        9.02      5.14 o
   8  13   7      115.95      104.47      8.87 o
   9  13   7        1.55        5.42     11.49 o
  -9  14   7       38.89       33.57      9.15 o
  -8  14   7       17.84        9.44      6.60 o
  -7  14   7       17.46        8.89      4.23 o
  -6  14   7        4.43        8.79      3.80 o
  -5  14   7      179.05      176.39      6.03 o
  -4  14   7       28.08       38.17      3.48 o
  -3  14   7     3220.71     3099.17     33.10 o
  -2  14   7        4.41        0.59      2.00 o
  -1  14   7       39.15       39.39      2.58 o
   0  14   7      481.14      473.72      7.28 o
   1  14   7        7.30        8.00      2.12 o
   2  14   7      259.82      251.72      6.07 o
   3  14   7       62.12       64.97      3.97 o
   4  14   7        0.37        3.37      2.98 o
   5  14   7      775.25      754.91     13.61 o
   6  14   7       11.76        8.02      4.01 o
   7  14   7      106.04       93.37      7.55 o
   8  14   7        0.01        2.01      5.56 o
   9  14   7       15.53        1.22     17.87 o
  -8  15   7        9.01       14.71      6.63 o
  -7  15   7       23.39       29.37      5.01 o
  -6  15   7       83.03       84.36      5.46 o
  -5  15   7       40.27       44.01      4.16 o
  -4  15   7      238.89      222.04      6.79 o
  -3  15   7      179.14      143.88      4.84 o
  -2  15   7      310.66      310.93      7.17 o
  -1  15   7      523.84      526.20      9.90 o
   0  15   7       67.12       74.99      3.43 o
   1  15   7        0.21       -0.72      2.08 o
   2  15   7        4.65        6.69      2.58 o
   3  15   7      200.26      183.50      6.17 o
   4  15   7      929.56      951.83     21.68 o
   5  15   7       22.40       34.96      4.40 o
   6  15   7        0.06       -1.58      4.04 o
   7  15   7       24.55       35.85      5.98 o
   8  15   7       44.81       33.66      8.18 o
  -8  16   7       65.35       58.93      8.53 o
  -7  16   7        5.77        5.14      4.53 o
  -6  16   7       17.06       18.92      4.26 o
  -5  16   7       25.07       34.34      4.63 o
  -4  16   7      158.39      177.60      6.89 o
  -3  16   7      279.70      282.65      6.73 o
  -2  16   7      105.28      112.10      4.22 o
  -1  16   7        7.46        5.62      2.37 o
   0  16   7      660.32      645.89      8.87 o
   1  16   7      544.52      562.55      8.87 o
   2  16   7      785.44      783.91     12.17 o
   3  16   7       32.76       33.85      3.70 o
   4  16   7        0.43        5.55      3.38 o
   5  16   7       83.32       88.30      5.61 o
   6  16   7      123.32      117.88      7.05 o
   7  16   7       53.80       52.32      7.57 o
   8  16   7        9.15        1.85     11.85 o
  -8  17   7        2.71       12.00      8.64 o
  -7  17   7       31.00       37.85      5.57 o
  -6  17   7       54.80       51.05      5.12 o
  -5  17   7      101.48      107.35      6.49 o
  -4  17   7       16.82       15.14      4.04 o
  -3  17   7       16.65       21.41      3.68 o
  -2  17   7      295.33      289.56      6.54 o
  -1  17   7      558.06      532.49      8.06 o
   0  17   7        1.07        3.51      2.32 o
   1  17   7       55.10       46.85      3.21 o
   2  17   7        1.12        1.21      2.84 o
   3  17   7      276.53      283.88      7.64 o
   4  17   7       85.53       84.94      5.58 o
   5  17   7       50.66       53.25      5.06 o
   6  17   7        1.80        2.75      4.68 o
   7  17   7       65.10       65.75      7.29 o
   8  17   7        5.46        7.51      8.83 o
  -8  18   7       79.14       90.82     11.97 o
  -7  18   7        0.25       -2.05      5.08 o
  -6  18   7        3.34        7.49      4.64 o
  -5  18   7        7.67       11.16      4.45 o
  -4  18   7      201.64      171.78      7.62 o
  -3  18   7        0.11        0.87      3.52 o
  -2  18   7       84.37       95.39      5.19 o
  -1  18   7       50.09       46.69      3.37 o
   0  18   7      675.62      684.15     10.93 o
   1  18   7       17.66       19.57      3.15 o
   2  18   7      591.51      604.80     10.73 o
   3  18   7        1.81        1.23      3.62 o
   4  18   7        0.68        0.61      3.76 o
   5  18   7        0.18       -2.82      4.01 o
   6  18   7      126.60      138.60      7.77 o
   7  18   7        1.38        4.75      8.35 o
   8  18   7        1.23       -8.50      8.50 o
  -7  19   7       38.40       24.92      6.77 o
  -6  19   7        4.98        5.46      4.66 o
  -5  19   7      185.97      203.50      9.90 o
  -4  19   7       30.50       35.84      4.97 o
  -3  19   7       45.44       51.30      5.60 o
  -2  19   7       17.67        9.08      3.78 o
  -1  19   7      624.05      633.27     16.19 o
   0  19   7       12.65        8.97      3.46 o
   1  19   7        1.45        0.56      3.56 o
   2  19   7       27.75       30.10      4.70 o
   3  19   7      341.55      386.86     13.63 o
   4  19   7       48.95       45.25      4.97 o
   5  19   7      104.59      108.23      6.55 o
   6  19   7       15.80       26.43      5.60 o
   7  19   7       66.30       71.54      7.96 o
  -7  20   7       11.66       15.52      9.11 o
  -6  20   7        1.19        4.21      4.89 o
  -5  20   7        1.79        5.25      4.79 o
  -4  20   7      140.60      155.90      8.52 o
  -3  20   7       73.45       56.26      6.11 o
  -2  20   7       25.13       23.55      4.75 o
  -1  20   7       75.10       77.16      5.61 o
   0  20   7      166.64      172.80      7.13 o
   1  20   7       55.49       51.85      5.26 o
   2  20   7      331.23      338.96     14.91 o
   3  20   7       41.99       54.55      6.18 o
   4  20   7        5.56        6.22      4.48 o
   5  20   7        3.71        5.87      4.81 o
   6  20   7      106.02      113.42     11.84 o
   7  20   7        1.70        5.60      7.25 o
  -7  21   7       23.09        9.48     13.86 o
  -6  21   7       14.71        5.23      5.65 o
  -5  21   7        7.27        0.86      5.80 o
  -4  21   7       31.95       30.28      5.76 o
  -3  21   7       39.78       44.73      5.97 o
  -2  21   7       67.96       65.25      5.95 o
  -1  21   7      417.34      437.97     10.93 o
   0  21   7       66.15       70.18      5.92 o
   1  21   7        2.38       -0.58      4.11 o
   2  21   7        0.40        5.68      4.77 o
   3  21   7      290.80      292.98     11.26 o
   4  21   7      110.61      106.96      7.50 o
   5  21   7       39.90       27.89      5.54 o
   6  21   7        0.15       -6.01      6.01 o
   7  21   7       30.90       35.38     14.59 o
  -6  22   7       17.38       34.02     10.42 o
  -5  22   7        9.51        7.88      6.03 o
  -4  22   7      106.72      125.53      8.14 o
  -3  22   7      110.19      100.54      7.41 o
  -2  22   7        0.47       -2.44      4.76 o
  -1  22   7       19.80       20.61      4.73 o
   0  22   7      108.68      110.49      7.72 o
   1  22   7      127.65      120.73      8.05 o
   2  22   7      169.08      165.37     10.60 o
   3  22   7      214.73      215.62     10.13 o
   4  22   7        9.65        6.44      4.97 o
   5  22   7       16.49       23.16      6.09 o
   6  22   7       24.07       16.54      7.86 o
  -6  23   7       87.89       91.40     12.98 o
  -5  23   7       22.44       17.51      6.78 o
  -4  23   7       60.27       66.29      7.86 o
  -3  23   7        0.27        8.47      5.27 o
  -2  23   7      133.54      125.92      8.42 o
  -1  23   7       31.33       19.94      5.31 o
   0  23   7      100.16      112.79      9.24 o
   1  23   7       23.71       26.64      6.03 o
   2  23   7       19.96       22.70      5.78 o
   3  23   7       33.64       32.07      6.18 o
   4  23   7       52.11       56.43      7.01 o
   5  23   7       19.16       19.83      6.33 o
   6  23   7        3.59       -1.81      9.30 o
  -5  24   7       37.62       46.39     11.22 o
  -4  24   7        0.35        5.74      6.31 o
  -3  24   7       85.80       91.63      7.75 o
  -2  24   7        8.81       11.76      5.68 o
  -1  24   7       27.43       23.81      6.01 o
   0  24   7        1.05        3.17      5.47 o
   1  24   7      202.16      223.64     10.69 o
   2  24   7       16.54       11.73      5.90 o
   3  24   7       11.07        6.90      5.64 o
   4  24   7        1.79        9.73      5.93 o
   5  24   7       28.15       17.77      9.27 o
  -4  25   7        9.21        5.32      9.19 o
  -3  25   7        0.54       -7.07      7.44 o
  -2  25   7       66.88       65.70      7.30 o
  -1  25   7        4.01       -2.66      6.33 o
   0  25   7      110.13      112.02     10.74 o
   1  25   7        9.77       14.51      6.08 o
   2  25   7        9.61       15.82      6.92 o
   3  25   7        6.04        1.06      6.54 o
   4  25   7       71.63       67.12     11.46 o
  -4  26   7       14.83        1.36     12.22 o
  -3  26   7       56.53       61.57     15.87 o
  -2  26   7        0.97       -2.45      6.55 o
  -1  26   7        2.18      -12.22     12.22 o
   0  26   7        4.84        3.40      6.61 o
   1  26   7      192.16      198.30     16.73 o
   2  26   7        3.76       -6.30      6.30 o
   3  26   7       11.29        3.81      9.67 o
   4  26   7       10.27       20.42     10.44 o
  -3  27   7        4.37        1.82     14.96 o
  -2  27   7       45.66       45.13     12.09 o
  -1  27   7       31.22       43.03     11.37 o
   0  27   7       69.76       83.06      9.67 o
   1  27   7        0.50       -9.48     10.17 o
   2  27   7       19.07        9.96      9.87 o
   3  27   7       30.39       44.92     16.41 o
   0  28   7       11.98        8.75     16.41 o
   1  28   7       50.45       44.87     17.87 o
  -8   0   8       10.11        3.28      6.45 o
  -6   0   8      292.00      315.83     14.04 o
  -4   0   8      111.11      120.98      6.08 o
  -2   0   8     1791.74     1802.37     26.06 o
   0   0   8      923.21      827.79     12.56 o
   2   0   8        8.96        6.85      1.53 o
   4   0   8       26.18       23.61      3.58 o
   6   0   8       11.31        4.52      3.91 o
   8   0   8      186.11      173.14     15.53 o
  10   0   8       20.27       28.45     18.24 o
  -9   1   8       91.68       88.79      9.67 o
  -8   1   8       38.60       28.84      5.12 o
  -7   1   8       93.56      101.51      6.58 o
  -6   1   8        0.12       -0.58      3.63 o
  -5   1   8      403.14      405.82      9.08 o
  -4   1   8      361.81      363.54      7.00 o
  -3   1   8     2085.75     2092.15     23.41 o
  -2   1   8        6.10       -1.44      1.59 o
  -1   1   8        0.18       -1.31      1.31 o
   0   1   8     2142.21     2075.01     19.24 o
   1   1   8     3502.27     3358.79     26.92 o
   2   1   8      310.54      291.18      4.13 o
   3   1   8      697.23      688.35      9.41 o
   4   1   8       11.82        7.64      2.14 o
   5   1   8      950.96      971.25     13.47 o
   6   1   8       56.85       63.04      4.99 o
   7   1   8      189.19      193.57     16.76 o
   8   1   8        9.84       -0.76      7.06 o
   9   1   8       33.31       21.69      8.36 o
  10   1   8        4.68       -1.28     11.86 o
  -9   2   8        7.90       11.85      7.22 o
  -8   2   8        1.22       -2.14      4.37 o
  -7   2   8      115.87      128.22      7.20 o
  -6   2   8      374.41      427.19     11.62 o
  -5   2   8       24.27       19.16      3.17 o
  -4   2   8      130.24      140.12      4.52 o
  -3   2   8      128.11      133.38      3.93 o
  -2   2   8     2295.82     2277.78     22.70 o
  -1   2   8      468.87      453.84      5.71 o
   0   2   8     5703.47     5682.75     49.02 o
   1   2   8      129.82      129.68      2.53 o
   2   2   8      183.07      180.12      3.10 o
   3   2   8      239.22      215.37      4.53 o
   4   2   8      261.90      258.26      5.33 o
   5   2   8      266.84      249.84      5.81 o
   6   2   8       13.07       12.64      3.94 o
   7   2   8      151.49      139.90      9.46 o
   8   2   8      327.46      314.13     31.17 o
   9   2   8        8.10        3.87      7.74 o
  10   2   8       14.89       10.78     12.37 o
 -10   3   8        4.99       -9.85     10.21 o
  -9   3   8        9.78       -4.44      6.69 o
  -8   3   8      104.59       97.96      6.88 o
  -7   3   8       87.82       91.69      6.46 o
  -6   3   8        7.45       10.43      3.68 o
  -5   3   8      239.45      232.13      6.49 o
  -4   3   8      362.24      358.04      7.09 o
  -3   3   8     1057.60     1023.48     12.85 o
  -2   3   8      458.51      463.75      5.89 o
  -1   3   8        7.13        9.18      1.45 o
   0   3   8     7333.70     7371.97     63.04 o
   1   3   8      966.52      962.33      9.55 o
   2   3   8      985.38      967.14      9.88 o
   3   3   8      305.29      275.82      4.43 o
   4   3   8        6.77        3.87      1.98 o
   5   3   8       68.77       71.35      3.46 o
   6   3   8      440.13      423.70     10.90 o
   7   3   8       31.56       20.96      6.69 o
   8   3   8        5.74        8.04      7.13 o
   9   3   8       11.83       12.23      8.03 o
  10   3   8       23.03       24.35     13.02 o
 -10   4   8       22.41       17.87     11.31 o
  -9   4   8        5.90        2.37      6.71 o
  -8   4   8        0.04        3.31      4.82 o
  -7   4   8      357.59      389.79     10.57 o
  -6   4   8       78.03       85.14      5.47 o
  -5   4   8      328.93      324.90      7.60 o
  -4   4   8      306.51      293.31      6.04 o
  -3   4   8      139.77      131.86      3.79 o
  -2   4   8     1756.79     1633.67     17.03 o
  -1   4   8     1213.00     1149.21     12.13 o
   0   4   8     2857.28     2760.09     25.95 o
   1   4   8      224.67      211.62      3.77 o
   2   4   8       45.40       47.99      2.07 o
   3   4   8     1965.51     1930.10     20.18 o
   4   4   8       26.59       26.68      2.13 o
   5   4   8      303.08      304.62      6.48 o
   6   4   8       79.99       74.73      5.56 o
   7   4   8      129.28      129.80     15.27 o
   8   4   8      155.15      145.54     10.61 o
   9   4   8       44.59       31.07      9.78 o
  10   4   8        4.98        8.04     12.37 o
 -10   5   8       16.99       14.96     11.31 o
  -9   5   8        0.21       -2.15      6.95 o
  -8   5   8      196.38      213.69     10.66 o
  -7   5   8        0.54        4.73      3.96 o
  -6   5   8        3.58        2.05      3.56 o
  -5   5   8       74.98       69.17      4.18 o
  -4   5   8      715.16      709.83     10.53 o
  -3   5   8       88.99       83.59      2.91 o
  -2   5   8      189.10      191.94      3.95 o
  -1   5   8       39.27       37.16      2.11 o
   0   5   8     2485.82     2417.12     23.02 o
   1   5   8      369.76      366.85      5.18 o
   2   5   8     1472.24     1479.01     16.14 o
   3   5   8        1.35        4.76      1.76 o
   4   5   8       16.22       14.84      2.27 o
   5   5   8       11.01        9.32      2.28 o
   6   5   8      876.34      855.47     17.04 o
   7   5   8        8.09        3.53      6.28 o
   8   5   8        2.59       -0.63      6.58 o
   9   5   8       18.06       16.92      9.12 o
  10   5   8       43.18       20.39     21.70 o
  -9   6   8       29.54       35.45      8.25 o
  -8   6   8        0.07        4.77      4.43 o
  -7   6   8      264.98      259.08     13.73 o
  -6   6   8        1.23       -3.40      3.40 o
  -5   6   8      703.84      704.69     12.49 o
  -4   6   8        1.29       -2.35      2.35 o
  -3   6   8      138.87      137.33      3.88 o
  -2   6   8       98.27       95.22      2.87 o
  -1   6   8     3721.29     3773.81     34.90 o
   0   6   8      147.82      128.95      3.79 o
   1   6   8       56.72       61.43      2.27 o
   2   6   8        4.42        9.72      1.79 o
   3   6   8     2365.74     2325.76     24.27 o
   4   6   8      139.82      126.34      4.14 o
   5   6   8      447.82      420.15      7.47 o
   6   6   8       71.96       64.21      5.11 o
   7   6   8      255.76      270.36     14.25 o
   8   6   8        3.66       -7.77      7.77 o
   9   6   8       84.50       75.48     16.41 o
  -9   7   8        0.31        3.48      7.17 o
  -8   7   8      123.20      135.71      7.99 o
  -7   7   8       10.39        8.22      4.28 o
  -6   7   8        1.81       -3.10      3.10 o
  -5   7   8        0.45       -1.91      2.81 o
  -4   7   8     1434.71     1505.11     20.25 o
  -3   7   8      157.09      150.26      4.01 o
  -2   7   8      363.40      366.10      5.38 o
  -1   7   8       78.64       86.18      2.78 o
   0   7   8     1672.10     1640.52     16.47 o
   1   7   8       12.94       12.93      1.69 o
   2   7   8     3841.26     3811.45     42.90 o
   3   7   8       12.80       11.73      3.30 o
   4   7   8       77.78       88.48      3.93 o
   5   7   8       32.47       36.58      3.14 o
   6   7   8      316.16      309.62      7.86 o
   7   7   8       32.40       30.36      5.73 o
   8   7   8       30.06        7.78      8.35 o
   9   7   8        5.85      -10.57     10.57 o
  -9   8   8       19.53       10.32      8.57 o
  -8   8   8        7.44        6.99      4.86 o
  -7   8   8       81.83       73.09      5.90 o
  -6   8   8      116.36      120.50      5.95 o
  -5   8   8      496.37      502.70     10.17 o
  -4   8   8       62.81       59.55      3.60 o
  -3   8   8      570.20      549.62      7.80 o
  -2   8   8       30.98       26.70      2.02 o
  -1   8   8     1602.21     1594.46     15.69 o
   0   8   8      422.04      391.54      5.74 o
   1   8   8      307.07      286.65      4.95 o
   2   8   8      285.54      282.60      5.81 o
   3   8   8     1281.56     1254.26     16.05 o
   4   8   8        1.37        2.15      2.29 o
   5   8   8      156.88      173.34      5.51 o
   6   8   8        2.27        1.92      3.22 o
   7   8   8      132.39      129.79      8.25 o
   8   8   8       38.42       26.98      8.84 o
   9   8   8       67.88       76.57     13.90 o
  -9   9   8        9.75       14.10      8.21 o
  -8   9   8      113.38      130.18      7.62 o
  -7   9   8       41.99       37.96      5.12 o
  -6   9   8        3.86        1.50      3.58 o
  -5   9   8      378.91      350.69      7.84 o
  -4   9   8      436.90      446.46      8.54 o
  -3   9   8      363.75      350.32      6.04 o
  -2   9   8      375.54      365.20      5.67 o
  -1   9   8      472.82      457.35      6.23 o
   0   9   8      316.67      322.29      5.26 o
   1   9   8      686.07      691.16      8.82 o
   2   9   8      523.28      527.72      8.61 o
   3   9   8        0.78        3.58      2.24 o
   4   9   8        8.00        7.79      2.66 o
   5   9   8      144.57      149.97      5.31 o
   6   9   8      138.79      157.90      6.12 o
   7   9   8      216.19      221.09     10.47 o
   8   9   8       26.61       13.78      8.53 o
   9   9   8        1.71        6.49     23.34 o
  -9  10   8        1.22       -1.29      6.92 o
  -8  10   8        0.31       -3.76      4.03 o
  -7  10   8       16.20       15.60      4.17 o
  -6  10   8      485.50      505.00     11.28 o
  -5  10   8      153.60      150.68      5.66 o
  -4  10   8      278.35      266.51      6.38 o
  -3  10   8      179.03      182.34      4.65 o
  -2  10   8      601.49      569.26      7.29 o
  -1  10   8      965.31      956.91     11.69 o
   0  10   8      181.88      189.88      4.18 o
   1  10   8      593.50      543.26      7.59 o
   2  10   8      756.98      741.50     10.95 o
   3  10   8      657.85      684.83     11.99 o
   4  10   8      613.45      627.87     11.42 o
   5  10   8      159.77      160.39      5.93 o
   6  10   8        2.13       -0.84      3.44 o
   7  10   8        1.74        4.82      5.31 o
   8  10   8       77.24       51.92      9.87 o
   9  10   8       42.23       57.25     12.93 o
  -9  11   8       32.98       27.47     11.63 o
  -8  11   8       39.58       36.83      5.22 o
  -7  11   8       46.10       56.23      5.55 o
  -6  11   8       18.95       22.30      4.34 o
  -5  11   8      155.92      169.37      6.03 o
  -4  11   8      204.41      193.00      5.53 o
  -3  11   8      199.13      210.74      4.95 o
  -2  11   8       63.48       62.38      2.83 o
  -1  11   8      156.25      130.63      3.58 o
   0  11   8        5.80        4.79      1.74 o
   1  11   8      635.16      616.75      9.14 o
   2  11   8      407.35      431.35      9.98 o
   3  11   8        1.93       -0.95      2.62 o
   4  11   8       68.84       61.63      4.27 o
   5  11   8      513.78      524.63     14.16 o
   6  11   8       31.88       33.52      4.10 o
   7  11   8       98.13       89.10      7.88 o
   8  11   8        0.22       -8.52      8.52 o
   9  11   8       28.54       15.76     12.23 o
  -9  12   8        0.10       -9.94     17.14 o
  -8  12   8       21.44       18.34      5.31 o
  -7  12   8        2.67        2.88      4.17 o
  -6  12   8      277.89      301.33     10.39 o
  -5  12   8        1.72        2.66      2.99 o
  -4  12   8      281.34      257.07      6.21 o
  -3  12   8       42.23       38.43      2.98 o
  -2  12   8      591.72      611.40      8.03 o
  -1  12   8        0.64       -1.69      1.69 o
   0  12   8       12.00        7.93      1.84 o
   1  12   8      331.80      324.36      6.11 o
   2  12   8     1044.65     1031.85     14.35 o
   3  12   8        2.43       -0.65      2.38 o
   4  12   8      932.69      908.37     15.02 o
   5  12   8       35.25       42.51      4.80 o
   6  12   8        0.40       -3.07      3.73 o
   7  12   8       21.97       22.20      6.27 o
   8  12   8       38.15       25.95      9.31 o
   9  12   8        0.06       -1.40     11.48 o
  -8  13   8        4.69        3.76      5.86 o
  -7  13   8       56.41       51.89      5.41 o
  -6  13   8       13.34        6.88      4.03 o
  -5  13   8      157.34      177.05      6.40 o
  -4  13   8       73.36       65.34      3.82 o
  -3  13   8     1305.36     1271.46     15.41 o
  -2  13   8      189.89      179.76      4.63 o
  -1  13   8       95.57       95.13      3.33 o
   0  13   8      133.17      129.91      4.72 o
   1  13   8      579.82      585.44      8.77 o
   2  13   8        9.76        9.13      2.61 o
   3  13   8       49.95       63.63      4.34 o
   4  13   8        5.01        5.24      3.08 o
   5  13   8      511.76      540.55     13.15 o
   6  13   8        0.34       -1.03      3.87 o
   7  13   8       46.95       47.96      6.96 o
   8  13   8        7.99        4.45      7.06 o
   9  13   8       15.21       10.52     12.63 o
  -8  14   8       14.20       10.03      5.79 o
  -7  14   8       23.72       30.06      5.10 o
  -6  14   8       88.91       83.56      6.53 o
  -5  14   8       47.93       48.63      4.29 o
  -4  14   8       65.88       64.34      3.93 o
  -3  14   8        0.08        8.07      2.62 o
  -2  14   8      354.51      371.32      6.79 o
  -1  14   8      293.52      274.81      5.48 o
   0  14   8      290.59      266.75      5.31 o
   1  14   8       71.66       72.13      3.45 o
   2  14   8        1.63        0.27      2.51 o
   3  14   8      176.52      182.55      6.39 o
   4  14   8      786.73      774.72     19.84 o
   5  14   8      137.90      145.17      7.96 o
   6  14   8        0.01       -3.93      3.93 o
   7  14   8       21.59       29.91      6.63 o
   8  14   8       64.79       51.72     11.31 o
  -8  15   8       43.57       38.64      6.74 o
  -7  15   8       19.08       15.14      4.88 o
  -6  15   8       13.65       16.94      4.56 o
  -5  15   8       43.92       42.72      4.45 o
  -4  15   8      304.32      291.46      7.81 o
  -3  15   8     1219.47     1191.68     15.54 o
  -2  15   8       44.56       45.54      3.25 o
  -1  15   8       20.35       22.38      2.68 o
   0  15   8       90.00       91.17      3.60 o
   1  15   8      232.34      237.29      5.61 o
   2  15   8      499.79      477.04      9.06 o
   3  15   8       34.05       33.08      3.75 o
   4  15   8       50.10       68.19      4.64 o
   5  15   8      240.77      245.62      8.29 o
   6  15   8       97.13      105.19      6.69 o
   7  15   8       50.10       47.76      7.41 o
   8  15   8       17.47       15.92     15.87 o
  -8  16   8        7.96        2.12      8.64 o
  -7  16   8       27.67       20.91      7.52 o
  -6  16   8      158.52      163.31      7.37 o
  -5  16   8       87.63       94.98      5.73 o
  -4  16   8       50.66       57.07      4.78 o
  -3  16   8       21.55       27.11      3.83 o
  -2  16   8      178.01      167.35      5.11 o
  -1  16   8      384.85      377.42      7.59 o
   0  16   8      249.64      253.77      6.42 o
   1  16   8        2.77       -0.08      2.40 o
   2  16   8       48.11       52.76      3.84 o
   3  16   8      261.25      251.75      7.33 o
   4  16   8      420.63      450.69     14.52 o
   5  16   8       59.17       66.92      5.48 o
   6  16   8        1.11       -2.81      4.38 o
   7  16   8       21.35       12.30      5.67 o
   8  16   8       20.50       11.26     12.58 o
  -8  17   8       79.09       76.09     11.34 o
  -7  17   8        1.90       10.73      5.98 o
  -6  17   8        0.38        0.52      3.96 o
  -5  17   8        3.47        0.70      3.93 o
  -4  17   8      135.71      136.82      6.50 o
  -3  17   8      158.87      146.50      6.64 o
  -2  17   8      108.82      118.88      5.03 o
  -1  17   8       53.52       56.82      3.73 o
   0  17   8      624.67      605.81      9.32 o
   1  17   8        1.06        1.99      2.76 o
   2  17   8      510.81      512.07     10.47 o
   3  17   8        1.51        2.71      3.64 o
   4  17   8       32.22       35.38      6.59 o
   5  17   8       17.88       11.34      4.30 o
   6  17   8      165.47      177.61      8.45 o
   7  17   8       41.22       41.40      7.48 o
   8  17   8        0.45       -0.61      8.72 o
  -7  18   8       34.99       19.82      6.54 o
  -6  18   8       33.24       34.79      5.04 o
  -5  18   8      147.49      160.16      7.98 o
  -4  18   8       12.67       22.52      5.27 o
  -3  18   8      279.10      255.17      9.17 o
  -2  18   8        0.71       -3.43      3.43 o
  -1  18   8      679.49      701.98     11.94 o
   0  18   8       44.50       42.08      3.90 o
   1  18   8       16.56       11.45      3.44 o
   2  18   8       11.87       10.38      3.96 o
   3  18   8      573.39      605.98     16.56 o
   4  18   8        1.44       10.87      4.20 o
   5  18   8       56.68       53.87      5.45 o
   6  18   8        2.75        2.50      5.00 o
   7  18   8       41.56       38.29      7.07 o
  -7  19   8        1.93        5.54      8.64 o
  -6  19   8        0.21        3.48      4.41 o
  -5  19   8       33.82       24.90      4.70 o
  -4  19   8      170.79      198.26      9.45 o
  -3  19   8        1.22        1.22      4.58 o
  -2  19   8       17.14       10.38      4.46 o
  -1  19   8       18.19       17.04      4.01 o
   0  19   8      232.53      221.58      7.63 o
   1  19   8        3.64        3.37      3.69 o
   2  19   8      238.05      211.46      8.70 o
   3  19   8        4.21        6.54      4.49 o
   4  19   8       32.83       27.73      4.77 o
   5  19   8        0.55       -4.26      4.26 o
   6  19   8      128.17      132.64     11.69 o
   7  19   8       14.48       12.02      6.76 o
  -7  20   8       32.83       51.95     10.57 o
  -6  20   8        2.72       -5.15      5.15 o
  -5  20   8       23.60       16.86      5.04 o
  -4  20   8        6.06       12.58      5.24 o
  -3  20   8       68.79       67.67      9.06 o
  -2  20   8       26.21       22.99      4.80 o
  -1  20   8      465.31      488.04     11.69 o
   0  20   8        5.39        2.53      4.28 o
   1  20   8        0.06       -4.20      4.38 o
   2  20   8        7.57        7.78      4.85 o
   3  20   8      195.41      192.62      9.39 o
   4  20   8       55.54       52.40      5.94 o
   5  20   8       21.38       24.15      5.53 o
   6  20   8        0.02       -2.03      6.19 o
   7  20   8       36.09       36.11      9.11 o
  -6  21   8       10.48       10.08      9.29 o
  -5  21   8        8.66        9.29      5.19 o
  -4  21   8      100.66      100.26      7.77 o
  -3  21   8       74.44       65.77      6.63 o
  -2  21   8        0.86       -4.64      4.64 o
  -1  21   8        2.25        6.33      4.10 o
   0  21   8      133.83      129.06      7.45 o
   1  21   8       64.04       75.74      7.02 o
   2  21   8      285.87      265.70     16.69 o
   3  21   8       56.86       68.11      9.40 o
   4  21   8        9.75        9.47      5.00 o
   5  21   8       15.50        5.78      5.62 o
   6  21   8       40.85       48.01      8.94 o
  -6  22   8       44.99       26.44     10.39 o
  -5  22   8       87.02       90.22     10.19 o
  -4  22   8       69.38       62.61      6.84 o
  -3  22   8        1.38        0.75      5.19 o
  -2  22   8       70.94       70.83      8.67 o
  -1  22   8       14.45       13.94      4.82 o
   0  22   8      108.77      115.03      8.03 o
   1  22   8        6.25       -3.20      5.03 o
   2  22   8       37.43       41.15      6.26 o
   3  22   8      123.45      122.08      8.28 o
   4  22   8       59.77       58.91      6.42 o
   5  22   8       40.34       30.27      6.65 o
   6  22   8        0.04       -6.24      7.18 o
  -5  23   8       35.84       40.11     10.94 o
  -4  23   8        0.65        0.17      5.56 o
  -3  23   8       86.36       90.49      7.83 o
  -2  23   8        0.21       -4.99      5.34 o
  -1  23   8        0.10       -4.05      4.93 o
   0  23   8       25.00       26.47      6.13 o
   1  23   8       84.10       82.64     13.37 o
   2  23   8       61.37       56.88      6.90 o
   3  23   8       38.41       35.17      6.22 o
   4  23   8       11.73        5.94      5.95 o
   5  23   8       36.18       39.76     13.58 o
  -5  24   8       15.61       12.31     19.51 o
  -4  24   8        1.81        1.89      7.51 o
  -3  24   8        0.76        0.91      5.65 o
  -2  24   8       90.11       84.40      9.24 o
  -1  24   8        5.55       -0.33      6.54 o
   0  24   8      207.67      201.25     10.46 o
   1  24   8        0.19       -3.01      5.48 o
   2  24   8       10.28        7.52      5.61 o
   3  24   8        3.40        2.70      6.43 o
   4  24   8       18.04       14.79      8.13 o
   5  24   8        4.26        2.16      7.91 o
  -4  25   8        6.85       -9.41      9.41 o
  -3  25   8      115.01       94.36     19.88 o
  -2  25   8        0.30        6.55      6.73 o
  -1  25   8        0.02       -7.58      8.90 o
   0  25   8        0.03        5.07      7.01 o
   1  25   8      115.50      113.92     10.09 o
   2  25   8        3.08        4.83      6.60 o
   3  25   8        1.45        0.04      9.67 o
   4  25   8        5.33        2.93      7.99 o
  -3  26   8        6.00        9.12     13.50 o
  -2  26   8       52.18       53.67     10.38 o
  -1  26   8       15.67       -0.87     10.28 o
   0  26   8       96.85       98.29     10.63 o
   1  26   8        1.18       10.63      8.70 o
   2  26   8        9.53        5.68     21.52 o
   3  26   8       54.38       34.06     11.85 o
  -2  27   8        1.36      -12.77     12.77 o
   0  27   8        9.13       25.20     15.68 o
   1  27   8       91.29       96.66     21.16 o
   2  27   8       31.25       22.25     10.96 o
  -9   0   9       49.39       63.83     13.13 o
  -7   0   9       87.06      121.45     12.77 o
  -5   0   9      422.30      394.09     14.92 o
  -3   0   9     1535.85     1539.33     25.78 o
  -1   0   9        2.18       -2.04      2.04 o
   1   0   9     3087.81     3050.52     36.45 o
   3   0   9        1.01        2.86      2.47 o
   5   0   9      353.19      348.57     10.08 o
   7   0   9      301.64      314.80     24.44 o
   9   0   9       55.02       82.71     22.25 o
  -9   1   9        1.67       -4.11      7.48 o
  -8   1   9        6.90        2.38      4.95 o
  -7   1   9        6.85       -1.66      4.41 o
  -6   1   9      223.22      225.28      9.11 o
  -5   1   9        4.32        3.19      3.09 o
  -4   1   9       18.23       13.91      2.57 o
  -3   1   9      127.61      119.67      4.41 o
  -2   1   9     2899.62     2883.29     28.41 o
  -1   1   9      361.60      363.08      5.45 o
   0   1   9     1093.87     1060.90     11.01 o
   1   1   9       58.74       53.99      2.15 o
   2   1   9       48.85       46.58      2.03 o
   3   1   9        5.37        0.99      1.72 o
   4   1   9     1973.51     1976.42     24.43 o
   5   1   9       28.47       19.21      2.93 o
   6   1   9       49.37       43.15      4.12 o
   7   1   9       35.40       38.94      9.42 o
   8   1   9      152.03      126.91     11.63 o
   9   1   9        9.29       17.64     10.37 o
  -9   2   9       50.82       41.76     11.13 o
  -8   2   9       96.23       85.86     10.21 o
  -7   2   9       26.97       19.75      4.82 o
  -6   2   9       26.45       36.94      5.14 o
  -5   2   9      381.83      378.91      9.05 o
  -4   2   9       22.28       18.96      2.71 o
  -3   2   9     2468.35     2439.58     27.18 o
  -2   2   9      334.38      315.17      5.49 o
  -1   2   9        3.02       -1.37      1.84 o
   0   2   9     1849.68     1787.89     17.06 o
   1   2   9     1324.06     1262.50     12.68 o
   2   2   9       54.70       49.80      2.27 o
   3   2   9        0.57        0.81      1.80 o
   4   2   9        0.29       -2.69      2.69 o
   5   2   9      658.38      664.56     10.64 o
   6   2   9      113.20      104.06      5.55 o
   7   2   9       56.95       61.77      7.88 o
   8   2   9       91.87       99.11      9.96 o
   9   2   9       17.12        6.75      9.75 o
  -9   3   9       11.11       21.86      8.12 o
  -8   3   9        4.25        6.67      5.10 o
  -7   3   9       54.45       46.47      5.69 o
  -6   3   9      182.96      190.73      7.71 o
  -5   3   9       30.92       19.21      3.54 o
  -4   3   9      250.20      231.01      5.94 o
  -3   3   9      125.18      126.71      4.18 o
  -2   3   9     1438.11     1428.69     15.47 o
  -1   3   9     1313.63     1294.80     13.04 o
   0   3   9      820.05      808.02      9.36 o
   1   3   9      530.57      490.88      5.96 o
   2   3   9      469.85      454.12      6.08 o
   3   3   9      164.09      163.66      3.95 o
   4   3   9       22.85       24.19      2.84 o
   5   3   9      185.25      181.69      5.55 o
   6   3   9       21.72       17.18      3.63 o
   7   3   9       62.14       65.21     10.11 o
   8   3   9      260.43      283.13     18.29 o
   9   3   9       13.39        9.47      9.54 o
  -9   4   9        7.20        9.23      7.72 o
  -8   4   9      246.46      245.94     24.70 o
  -7   4   9        0.55       -4.32      4.32 o
  -6   4   9        6.77        4.06      3.62 o
  -5   4   9        7.75        4.40      3.20 o
  -4   4   9      557.55      553.21      9.71 o
  -3   4   9       17.59       14.49      2.56 o
  -2   4   9      662.90      630.13      7.70 o
  -1   4   9        8.19        0.57      1.59 o
   0   4   9     1620.61     1508.68     14.78 o
   1   4   9      347.54      331.53      4.85 o
   2   4   9      771.35      776.07      9.33 o
   3   4   9      137.36      153.34      4.29 o
   4   4   9       66.47       64.96      3.35 o
   5   4   9      253.15      264.61      6.52 o
   6   4   9      417.54      421.86      9.93 o
   7   4   9        0.56        1.55      6.40 o
   8   4   9        6.40       10.82      7.52 o
   9   4   9        8.05        8.52     11.73 o
  -9   5   9        3.29        3.18      7.61 o
  -8   5   9        1.08       -1.61      4.95 o
  -7   5   9      288.43      321.85     14.02 o
  -6   5   9       25.41       23.22      3.92 o
  -5   5   9      291.18      302.32      9.27 o
  -4   5   9        0.03       -2.31      2.31 o
  -3   5   9       23.99       15.85      2.34 o
  -2   5   9      270.90      258.47      4.58 o
  -1   5   9     2420.52     2346.29     22.77 o
   0   5   9      188.87      179.07      3.97 o
   1   5   9       79.02       84.15      2.75 o
   2   5   9       15.06       17.19      2.08 o
   3   5   9     3187.57     3187.38     32.53 o
   4   5   9       62.09       64.76      3.30 o
   5   5   9      522.22      527.30      9.22 o
   6   5   9       15.54       15.78      3.64 o
   7   5   9      164.82      174.21     13.37 o
   8   5   9       23.32        8.54      8.56 o
   9   5   9       42.40       50.65     13.15 o
  -9   6   9        0.96        5.01      6.30 o
  -8   6   9      188.38      165.01      8.79 o
  -7   6   9        1.98        2.73      4.26 o
  -6   6   9        2.69       -0.31      3.41 o
  -5   6   9       15.78       14.72      3.40 o
  -4   6   9     1473.56     1446.32     19.86 o
  -3   6   9      124.42      125.88      4.03 o
  -2   6   9       24.47       19.33      2.06 o
  -1   6   9      189.02      170.95      5.07 o
   0   6   9     1729.04     1739.25     16.79 o
   1   6   9        9.91        4.88      1.54 o
   2   6   9      827.07      804.16     11.38 o
   3   6   9       83.23       98.54      5.57 o
   4   6   9        9.26        9.68      2.55 o
   5   6   9        5.67        9.23      2.70 o
   6   6   9      673.23      649.92     14.56 o
   7   6   9        8.73        3.06      7.30 o
   8   6   9       22.15       27.56      9.14 o
   9   6   9        0.07      -10.68     10.68 o
  -9   7   9        6.58        1.87      6.25 o
  -8   7   9        0.14        2.17      4.72 o
  -7   7   9      252.19      256.25     18.58 o
  -6   7   9       62.65       63.18      5.03 o
  -5   7   9     1248.56     1281.46     19.61 o
  -4   7   9        8.50        0.12      2.54 o
  -3   7   9      184.80      166.28      4.34 o
  -2   7   9       31.62       30.92      2.62 o
  -1   7   9     2830.04     2801.33     26.85 o
   0   7   9      250.94      228.73      4.48 o
   1   7   9       25.91       22.22      2.03 o
   2   7   9       11.22       15.30      2.32 o
   3   7   9     3520.20     3666.96     41.37 o
   4   7   9       32.50       34.60      3.21 o
   5   7   9      363.09      367.69      9.15 o
   6   7   9       38.21       39.69      4.15 o
   7   7   9       33.59       24.58      5.75 o
   8   7   9        2.74        1.98      8.42 o
   9   7   9       56.13       45.56     12.98 o
  -9   8   9        0.60       -0.95      6.36 o
  -8   8   9      101.34       91.54      6.88 o
  -7   8   9        1.79        2.70      4.29 o
  -6   8   9       13.55        4.49      3.80 o
  -5   8   9       18.20       15.02      3.32 o
  -4   8   9      621.17      616.50     10.13 o
  -3   8   9       79.10       83.75      3.34 o
  -2   8   9      171.99      163.59      3.98 o
  -1   8   9      320.72      322.16      5.53 o
   0   8   9      190.95      204.03      4.26 o
   1   8   9      193.05      198.83      4.56 o
   2   8   9     1843.04     1781.61     21.94 o
   3   8   9      321.97      297.35      6.97 o
   4   8   9      202.86      203.02      6.57 o
   5   8   9      100.51      100.04      4.68 o
   6   8   9      377.35      402.49      8.88 o
   7   8   9        0.23       -5.43      5.95 o
   8   8   9       32.04       24.91      9.04 o
   9   8   9        6.17       -6.93     11.35 o
  -9   9   9        2.66       -3.51      6.20 o
  -8   9   9        5.28        6.78      4.92 o
  -7   9   9       75.59       70.88      7.67 o
  -6   9   9      313.96      340.87     14.30 o
  -5   9   9      366.75      362.12      8.37 o
  -4   9   9       27.11       29.66      3.22 o
  -3   9   9      141.48      134.67      4.14 o
  -2   9   9      320.12      316.58      5.40 o
  -1   9   9      178.20      191.03      4.52 o
   0   9   9        2.37        1.86      1.81 o
   1   9   9       17.52       18.69      2.24 o
   2   9   9      422.14      397.90      7.58 o
   3   9   9      331.16      351.54      7.55 o
   4   9   9      671.22      645.02     11.74 o
   5   9   9      146.44      146.26      5.47 o
   6   9   9        2.30        1.99      3.70 o
   7   9   9        8.34       -0.34      5.36 o
   8   9   9       50.62       60.10     10.51 o
   9   9   9       38.98       37.78     17.51 o
  -9  10   9       31.99       20.43      9.12 o
  -8  10   9       36.40       32.13      5.72 o
  -7  10   9       11.35        9.37      4.33 o
  -6  10   9        9.71       12.12      4.15 o
  -5  10   9       94.43       96.80      4.99 o
  -4  10   9      353.31      365.99      7.68 o
  -3  10   9      144.57      143.53      4.51 o
  -2  10   9       42.18       48.28      2.63 o
  -1  10   9      132.80      130.67      3.83 o
   0  10   9      346.84      316.71      5.68 o
   1  10   9      588.42      579.82      8.51 o
   2  10   9     1284.60     1280.78     17.87 o
   3  10   9        5.22        3.37      2.82 o
   4  10   9      214.06      194.85      6.72 o
   5  10   9      217.61      215.47      7.10 o
   6  10   9       73.13       75.63      5.38 o
   7  10   9       44.67       50.36     10.42 o
   8  10   9        9.57        0.96     11.32 o
   9  10   9       12.14       16.73     12.63 o
  -9  11   9        0.78       -1.21      8.21 o
  -8  11   9        2.57        2.53      5.09 o
  -7  11   9       35.52       22.05      4.81 o
  -6  11   9      169.90      181.35      7.64 o
  -5  11   9       54.85       50.43      4.13 o
  -4  11   9        1.70       -2.61      2.62 o
  -3  11   9        0.72       -2.30      2.30 o
  -2  11   9      342.30      358.56      6.40 o
  -1  11   9        2.85        2.13      1.96 o
   0  11   9      399.53      422.56      6.82 o
   1  11   9       96.23      100.90      4.46 o
   2  11   9      859.65      827.72     12.33 o
   3  11   9      210.24      195.34      6.57 o
   4  11   9      322.68      316.33      8.22 o
   5  11   9       34.67       40.20      4.13 o
   6  11   9       34.03       31.41      4.59 o
   7  11   9        1.16        5.50      5.62 o
   8  11   9      104.62       83.43     13.80 o
   9  11   9        5.63       15.34     12.15 o
  -8  12   9        0.56       -4.69      5.38 o
  -7  12   9       49.09       56.19      5.68 o
  -6  12   9       11.00       14.63      4.22 o
  -5  12   9      174.98      190.27      7.16 o
  -4  12   9        0.12       -0.89      2.74 o
  -3  12   9      898.40      896.16     16.93 o
  -2  12   9       19.40       14.63      2.48 o
  -1  12   9      280.84      304.13      5.94 o
   0  12   9       86.39       86.18      3.36 o
   1  12   9      627.59      642.64      9.59 o
   2  12   9       32.70       28.91      3.05 o
   3  12   9       61.90       63.27      4.38 o
   4  12   9       31.03       23.12      3.88 o
   5  12   9      370.46      405.26      9.79 o
   6  12   9        7.46       -2.21      3.81 o
   7  12   9       44.13       39.05      7.83 o
   8  12   9        0.69        1.46     16.05 o
  -8  13   9        5.10        4.43      6.63 o
  -7  13   9        0.05        1.00      4.55 o
  -6  13   9       60.62       54.66      5.38 o
  -5  13   9       20.20       18.82      4.28 o
  -4  13   9        6.62        4.59      3.11 o
  -3  13   9       15.42       11.01      2.67 o
  -2  13   9      697.14      709.92      9.58 o
  -1  13   9      230.56      234.03      5.33 o
   0  13   9      606.71      599.76      8.04 o
   1  13   9        9.35       14.10      2.55 o
   2  13   9       42.12       40.40      3.67 o
   3  13   9        4.69       -1.55      2.94 o
   4  13   9      169.46      166.63      6.72 o
   5  13   9        0.19        8.18      3.91 o
   6  13   9       15.77       10.77      4.52 o
   7  13   9        2.26        2.16      6.86 o
   8  13   9       83.37       31.00     17.87 o
  -8  14   9       12.97        4.56      8.90 o
  -7  14   9       25.42       15.08      5.00 o
  -6  14   9        1.47        2.42      4.08 o
  -5  14   9       72.31       58.26      5.13 o
  -4  14   9      177.50      181.71      6.99 o
  -3  14   9      240.38      251.11      6.21 o
  -2  14   9        1.18        6.30      2.56 o
  -1  14   9      123.16      119.71      3.96 o
   0  14   9       12.15        9.64      2.28 o
   1  14   9     1026.79     1010.83     13.17 o
   2  14   9      243.21      243.93      7.23 o
   3  14   9      110.66      106.78      5.53 o
   4  14   9       25.20       23.82      4.56 o
   5  14   9      301.51      306.21      9.06 o
   6  14   9       74.63       66.36      5.92 o
   7  14   9       36.25       37.54      8.14 o
   8  14   9        0.00        1.60      8.62 o
  -8  15   9        4.68        4.85      8.90 o
  -7  15   9       40.97       35.03      5.49 o
  -6  15   9      139.02      155.51      8.47 o
  -5  15   9       82.25       75.34      7.78 o
  -4  15   9       19.30       15.27      3.88 o
  -3  15   9        0.29        1.08      3.10 o
  -2  15   9      525.94      547.29     11.37 o
  -1  15   9      361.39      368.18      9.04 o
   0  15   9      149.13      157.86      4.67 o
   1  15   9      100.50      101.78      4.58 o
   2  15   9       82.38       88.47      4.93 o
   3  15   9      151.71      161.55      6.74 o
   4  15   9      148.60      153.22      6.60 o
   5  15   9       36.97       28.40      6.19 o
   6  15   9        3.93        1.28      4.60 o
   7  15   9        2.62       -2.12      6.09 o
   8  15   9       48.69       42.21     10.22 o
  -7  16   9       12.17       10.27      6.38 o
  -6  16   9        3.85        2.57      4.48 o
  -5  16   9       27.55       31.77      4.72 o
  -4  16   9      316.11      307.30      9.43 o
  -3  16   9      241.90      243.03      8.98 o
  -2  16   9       86.50       81.26      4.47 o
  -1  16   9        4.54        0.75      2.54 o
   0  16   9      290.97      293.80      7.35 o
   1  16   9      212.09      209.39      6.53 o
   2  16   9      225.32      220.06      7.22 o
   3  16   9       16.36       14.41      4.32 o
   4  16   9       30.66       31.27      4.56 o
   5  16   9       66.58       59.76      5.37 o
   6  16   9      136.43      153.62      8.75 o
   7  16   9       40.29       40.78     10.39 o
   8  16   9        8.15       -2.19     16.41 o
  -7  17   9       50.64       68.48     12.15 o
  -6  17   9       37.07       33.41      6.85 o
  -5  17   9       96.03      106.36      7.46 o
  -4  17   9        6.01        4.47      4.32 o
  -3  17   9       60.79       57.54      5.03 o
  -2  17   9        5.75        9.30      3.50 o
  -1  17   9      502.78      532.65     10.20 o
   0  17   9       21.87       25.43      3.57 o
   1  17   9       11.43        6.74      3.68 o
   2  17   9       65.68       69.54      5.28 o
   3  17   9      421.02      436.12     13.46 o
   4  17   9      111.51      114.08      6.51 o
   5  17   9       44.62       27.48      4.95 o
   6  17   9        1.65        4.31      5.26 o
   7  17   9       26.30       38.84      8.72 o
  -7  18   9        3.51       -1.35      8.10 o
  -6  18   9        5.35       15.14      5.09 o
  -5  18   9       64.92       68.03      6.19 o
  -4  18   9      335.70      343.41     14.60 o
  -3  18   9        3.87        5.14      4.25 o
  -2  18   9      108.47      102.70      6.09 o
  -1  18   9       15.12       17.24      3.72 o
   0  18   9      272.51      277.42      8.10 o
   1  18   9        8.20        9.93      4.35 o
   2  18   9      282.83      280.91      9.84 o
   3  18   9        3.62        0.90      4.29 o
   4  18   9       36.96       41.89      5.09 o
   5  18   9        2.47        0.20      4.37 o
   6  18   9      124.65      136.10      8.09 o
   7  18   9       40.89       49.95      8.92 o
  -7  19   9       43.72       65.61     19.88 o
  -6  19   9        0.50       -3.53      5.97 o
  -5  19   9       87.76       97.26      7.05 o
  -4  19   9       16.17       16.47      5.13 o
  -3  19   9       98.66       84.18      6.28 o
  -2  19   9        0.03        0.48      3.87 o
  -1  19   9      264.11      275.09      8.52 o
   0  19   9       50.45       50.20      5.13 o
   1  19   9        2.21       -3.50      4.16 o
   2  19   9       26.95       26.67      5.14 o
   3  19   9      244.77      265.07      9.98 o
   4  19   9       22.66       27.12      4.98 o
   5  19   9       19.06       19.05      5.08 o
   6  19   9        1.72        2.23      5.72 o
   7  19   9       43.64       36.34     10.95 o
  -6  20   9        3.30       10.67      9.53 o
  -5  20   9        4.96       13.90      5.76 o
  -4  20   9       26.21       21.68      5.24 o
  -3  20   9       11.32       10.73      4.88 o
  -2  20   9       18.70       10.92      5.08 o
  -1  20   9        0.10       -4.08      4.08 o
   0  20   9      232.87      240.72     10.87 o
   1  20   9       48.14       52.25      5.74 o
   2  20   9      276.49      281.02     10.30 o
   3  20   9        0.85        3.65      4.76 o
   4  20   9       20.06       13.92      4.87 o
   5  20   9       14.07        4.76      5.52 o
   6  20   9       30.98       16.43      7.90 o
  -6  21   9       13.62       14.71      9.87 o
  -5  21   9       86.14       86.93      9.58 o
  -4  21   9       29.16       27.89      5.95 o
  -3  21   9       54.92       51.12      5.97 o
  -2  21   9       61.23       57.70      6.72 o
  -1  21   9       43.78       20.33      7.56 o
   0  21   9       27.10       20.79      5.21 o
   1  21   9        3.37       -0.07      6.01 o
   2  21   9       12.88       17.16      6.45 o
   3  21   9       73.03       60.01      8.12 o
   4  21   9       41.75       48.62      6.26 o
   5  21   9       19.53       23.05      6.37 o
   6  21   9       17.56       11.79      7.89 o
  -5  22   9       76.05       67.38     15.87 o
  -4  22   9       12.35        9.55      6.00 o
  -3  22   9       54.13       57.79      6.92 o
  -2  22   9        1.10        0.20      5.24 o
  -1  22   9        5.45        2.41      5.61 o
   0  22   9       53.96       50.26      6.70 o
   1  22   9       63.99       55.15      6.89 o
   2  22   9       59.94       48.64      6.59 o
   3  22   9        7.98        3.99      5.51 o
   4  22   9       17.58       19.64      6.20 o
   5  22   9       23.54       20.62      7.08 o
  -5  23   9        1.82        0.84      9.53 o
  -4  23   9        0.38       -4.28      6.36 o
  -3  23   9        5.81       13.25      5.48 o
  -2  23   9       98.34      105.48     10.68 o
  -1  23   9       24.31       23.03      6.76 o
   0  23   9      183.64      201.55     10.58 o
   1  23   9        0.66       -5.36      5.36 o
   2  23   9       62.74       67.95      7.45 o
   3  23   9       23.58       21.94      6.63 o
   4  23   9       63.63       78.51      8.88 o
   5  23   9        7.63        3.95      9.56 o
  -4  24   9        6.60       14.04     10.32 o
  -3  24   9       84.14       89.63     10.82 o
  -2  24   9        0.17       -4.34      6.55 o
  -1  24   9        0.09       -6.81      6.81 o
   0  24   9       30.24       30.94      7.68 o
   1  24   9       89.06       98.84      9.69 o
   2  24   9        2.09        0.26      6.46 o
   3  24   9       19.68       12.75      6.96 o
   4  24   9        2.54       -7.40      7.40 o
  -3  25   9        0.99       -3.65     14.23 o
  -2  25   9       64.33       55.56      8.82 o
  -1  25   9        0.33       19.23     10.49 o
   0  25   9       70.50       54.36     10.05 o
   1  25   9        0.48       -7.48      7.48 o
   2  25   9       36.92       34.91     10.42 o
   3  25   9        1.25        6.20      9.50 o
  -2  26   9        0.10      -13.50     13.50 o
   0  26   9        3.60       -5.51     10.44 o
   1  26   9       81.65       87.91     19.33 o
   2  26   9       10.34       22.11     11.31 o
  -8   0  10       65.98       80.69     15.14 o
  -6   0  10      239.68      238.58     11.44 o
  -4   0  10        1.47        2.33      3.58 o
  -2   0  10     2021.95     2001.66     41.52 o
   0   0  10     1094.78     1078.89     16.06 o
   2   0  10       46.54       53.57      4.07 o
   4   0  10      661.79      655.16     15.08 o
   6   0  10      153.77      154.60      9.39 o
   8   0  10      236.11      225.53     18.17 o
  -9   1  10       41.22       55.97      9.67 o
  -8   1  10       25.00       23.49      6.28 o
  -7   1  10       34.74       35.93      5.62 o
  -6   1  10       14.98       10.81      3.83 o
  -5   1  10      474.96      501.57     11.11 o
  -4   1  10       10.37        5.44      2.61 o
  -3   1  10     2287.87     2332.46     26.49 o
  -2   1  10       99.26       91.47      3.51 o
  -1   1  10      138.89      137.29      3.70 o
   0   1  10      267.93      246.67      4.41 o
   1   1  10     1185.36     1217.94     12.48 o
   2   1  10       16.87       12.84      2.14 o
   3   1  10        0.72        3.67      2.06 o
   4   1  10        2.46        3.53      2.65 o
   5   1  10     1258.32     1257.86     20.32 o
   6   1  10       38.99       35.51      4.47 o
   7   1  10      155.09      153.44     10.45 o
   8   1  10        5.65        6.84      7.79 o
   9   1  10       14.34        5.79     20.97 o
  -9   2  10        0.55       -4.81      7.61 o
  -8   2  10       20.59       21.72      5.73 o
  -7   2  10       36.26       29.67      5.59 o
  -6   2  10      197.40      212.60      7.62 o
  -5   2  10       29.43       28.01      4.65 o
  -4   2  10       14.18        6.77      2.62 o
  -3   2  10       11.43        4.33      4.01 o
  -2   2  10     1887.24     1871.10     19.67 o
  -1   2  10      538.75      482.96      6.84 o
   0   2  10      729.51      697.93      8.25 o
   1   2  10      412.83      414.25      6.03 o
   2   2  10      117.25      122.96      3.71 o
   3   2  10       30.27       42.16      3.15 o
   4   2  10      343.85      335.45      7.21 o
   5   2  10       60.16       59.17      4.06 o
   6   2  10      164.19      163.37      6.85 o
   7   2  10       46.24       51.94      8.69 o
   8   2  10      151.98      143.32     11.28 o
   9   2  10        0.52       -6.03     11.05 o
  -9   3  10       25.83       19.70      6.88 o
  -8   3  10      100.94      112.18      7.88 o
  -7   3  10        1.85        4.07      4.78 o
  -6   3  10       10.95        7.77      3.78 o
  -5   3  10      235.91      217.94      7.59 o
  -4   3  10      283.94      283.69      8.04 o
  -3   3  10      185.66      186.33      5.14 o
  -2   3  10      202.48      193.89      4.48 o
  -1   3  10      655.84      634.76      8.24 o
   0   3  10      509.70      513.81      6.45 o
   1   3  10      847.76      846.40      9.44 o
   2   3  10      240.18      225.32      4.78 o
   3   3  10        0.14       -1.93      1.93 o
   4   3  10      217.07      226.12      6.26 o
   5   3  10      353.20      363.76      7.86 o
   6   3  10      410.50      419.13     10.23 o
   7   3  10       64.71       53.09      8.21 o
   8   3  10        0.30        3.45      7.41 o
   9   3  10       25.05       30.02     16.23 o
  -9   4  10       18.43       24.20      7.15 o
  -8   4  10        0.18       -1.96      5.91 o
  -7   4  10      181.71      183.22      9.18 o
  -6   4  10       76.81       83.04      5.96 o
  -5   4  10      188.51      187.77      7.22 o
  -4   4  10        0.09       -2.65      2.65 o
  -3   4  10       39.38       35.62      2.95 o
  -2   4  10      492.52      487.10      7.01 o
  -1   4  10     2123.57     2041.56     19.58 o
   0   4  10      550.85      551.45      7.08 o
   1   4  10       20.92       16.63      1.84 o
   2   4  10      464.50      433.99      7.26 o
   3   4  10        8.63        3.41      2.17 o
   4   4  10      163.28      158.47      5.43 o
   5   4  10      158.05      166.92      5.65 o
   6   4  10       64.69       66.43      5.24 o
   7   4  10       90.09       66.95     11.53 o
   8   4  10       74.30       63.46     10.37 o
   9   4  10       18.50       29.74     17.51 o
  -9   5  10        2.66        4.44      6.52 o
  -8   5  10       64.15       59.61     11.47 o
  -7   5  10        1.02        6.30      5.14 o
  -6   5  10        1.26       -1.14      3.91 o
  -5   5  10       32.45       27.50      4.31 o
  -4   5  10      712.32      712.04     12.67 o
  -3   5  10       94.33       94.20      3.77 o
  -2   5  10      344.87      352.43      5.87 o
  -1   5  10      105.36      100.47      3.31 o
   0   5  10      385.74      390.98      6.30 o
   1   5  10        4.69        3.80      1.64 o
   2   5  10      764.40      806.36     11.01 o
   3   5  10        0.39       -1.32      2.06 o
   4   5  10      373.16      369.57      8.97 o
   5   5  10        8.09        7.63      3.12 o
   6   5  10      433.18      440.02     12.63 o
   7   5  10       17.76        6.95      7.95 o
   8   5  10        0.32       -5.87      8.56 o
   9   5  10        2.90       -9.39     11.05 o
  -9   6  10        2.86        3.79      6.66 o
  -8   6  10        9.95        3.77      6.92 o
  -7   6  10      167.92      184.83      9.32 o
  -6   6  10        6.03       -3.36      4.47 o
  -5   6  10      680.08      712.01     15.06 o
  -4   6  10      134.18      120.26      5.38 o
  -3   6  10      257.33      257.00      5.71 o
  -2   6  10      161.87      166.37      5.03 o
  -1   6  10      904.03      892.56     10.58 o
   0   6  10       93.46       80.26      3.12 o
   1   6  10        1.24        1.05      1.76 o
   2   6  10       52.95       41.09      3.23 o
   3   6  10     1176.86     1196.41     16.79 o
   4   6  10      166.19      148.75      5.19 o
   5   6  10       86.98       90.35      4.48 o
   6   6  10       27.10       31.89      4.78 o
   7   6  10       97.57       90.10     12.11 o
   8   6  10       27.37       21.63      9.29 o
   9   6  10       53.15        8.21     18.79 o
  -9   7  10        7.00       10.33     15.68 o
  -8   7  10      138.26      135.04     10.08 o
  -7   7  10       24.00       17.37      5.56 o
  -6   7  10        0.60       -1.50      4.23 o
  -5   7  10       24.66       16.28      3.89 o
  -4   7  10      446.37      469.47      8.87 o
  -3   7  10        0.55       -2.14      2.14 o
  -2   7  10      195.84      182.64      4.52 o
  -1   7  10      949.14      972.74     11.34 o
   0   7  10      541.93      545.52      7.81 o
   1   7  10      347.01      343.92      6.12 o
   2   7  10      587.02      600.30     10.31 o
   3   7  10      366.25      360.80      8.09 o
   4   7  10       26.74       27.52      3.50 o
   5   7  10       32.10       26.28      3.35 o
   6   7  10      216.05      222.60      8.81 o
   7   7  10        0.76       -4.07      5.27 o
   8   7  10        3.50        0.62      8.63 o
   9   7  10        3.18       -8.75     11.60 o
  -9   8  10        0.08       -5.53      7.84 o
  -8   8  10        9.11        8.90      5.88 o
  -7   8  10       95.17       90.50      6.93 o
  -6   8  10       85.23       88.88      6.49 o
  -5   8  10      688.27      653.06     11.72 o
  -4   8  10        9.49        5.88      2.79 o
  -3   8  10      232.59      217.87      5.17 o
  -2   8  10      325.95      326.95      6.75 o
  -1   8  10      208.18      228.05      6.64 o
   0   8  10       55.01       53.23      2.91 o
   1   8  10        0.13       -1.72      2.01 o
   2   8  10      445.29      431.98      8.70 o
   3   8  10     2192.31     2037.38     26.28 o
   4   8  10      318.92      318.50      8.17 o
   5   8  10      155.58      159.82      6.63 o
   6   8  10        5.72        5.54      3.43 o
   7   8  10       26.79       24.34      6.12 o
   8   8  10        7.87        2.03      8.32 o
   9   8  10       40.10       36.46     12.63 o
  -9   9  10       25.90        5.84     12.40 o
  -8   9  10       67.77       78.86     14.50 o
  -7   9  10       10.37       11.58      4.58 o
  -6   9  10        0.50       -2.37      3.77 o
  -5   9  10       45.91       46.26      4.44 o
  -4   9  10      495.03      531.00     10.35 o
  -3   9  10       70.77       72.76      3.94 o
  -2   9  10       19.45       27.98      2.59 o
  -1   9  10      480.76      484.25      7.69 o
   0   9  10      868.70      870.06     10.96 o
   1   9  10      501.86      515.40      8.04 o
   2   9  10     1291.34     1251.58     26.63 o
   3   9  10       20.34       26.36      3.39 o
   4   9  10       35.85       39.79      4.04 o
   5   9  10       80.48       87.37      5.68 o
   6   9  10      124.84      137.29      6.40 o
   7   9  10       13.79        6.11      5.75 o
   8   9  10        0.40        7.65     10.94 o
   9   9  10       17.67       39.76     13.50 o
  -8  10  10        3.83        0.35      5.68 o
  -7  10  10       81.38       86.52      6.37 o
  -6  10  10       75.11       82.73      5.85 o
  -5  10  10      159.16      170.17      9.30 o
  -4  10  10        4.48        7.44      2.96 o
  -3  10  10        2.39       -2.35      2.35 o
  -2  10  10      551.33      588.44      9.37 o
  -1  10  10       99.40      106.38      3.74 o
   0  10  10      172.03      172.21      4.44 o
   1  10  10       57.98       58.94      3.23 o
   2  10  10      285.90      280.52      7.11 o
   3  10  10      730.15      706.74     15.77 o
   4  10  10      452.51      462.01     14.77 o
   5  10  10       48.76       44.19      4.43 o
   6  10  10      151.54      164.81      7.88 o
   7  10  10       17.52       12.30      6.78 o
   8  10  10       52.96       31.48     11.60 o
  -8  11  10        7.59       -5.48      5.48 o
  -7  11  10       12.00        8.11      4.57 o
  -6  11  10       17.52       22.67      4.63 o
  -5  11  10      225.40      235.34      8.65 o
  -4  11  10      194.98      191.46      6.57 o
  -3  11  10      380.90      357.70      7.04 o
  -2  11  10        4.21       -0.13      2.34 o
  -1  11  10       93.70       98.20      3.64 o
   0  11  10       81.76       84.74      3.57 o
   1  11  10      841.03      855.64     11.55 o
   2  11  10       12.68       11.31      3.03 o
   3  11  10       11.84        7.71      3.28 o
   4  11  10       39.61       34.45      5.46 o
   5  11  10      154.06      166.14      8.24 o
   6  11  10       48.07       42.30      5.41 o
   7  11  10       54.13       64.57      8.75 o
   8  11  10        0.25        4.74     16.78 o
  -8  12  10        3.80        0.59      8.29 o
  -7  12  10       27.51       18.65      4.96 o
  -6  12  10      109.11      107.66      8.63 o
  -5  12  10       12.16        6.37      4.01 o
  -4  12  10        8.57        4.71      3.39 o
  -3  12  10        0.05       -2.67      2.67 o
  -2  12  10      490.71      481.52      8.01 o
  -1  12  10        3.66        0.20      2.20 o
   0  12  10      220.79      225.33      5.34 o
   1  12  10        7.47       11.41      2.80 o
   2  12  10      104.67      101.33      4.99 o
   3  12  10       32.60       29.03      3.79 o
   4  12  10      168.33      187.31      7.18 o
   5  12  10        0.51       -0.03      3.56 o
   6  12  10       10.25       13.89      4.97 o
   7  12  10        3.35        0.81      6.77 o
   8  12  10       77.15       92.65     21.52 o
  -8  13  10        3.28       -5.81      7.98 o
  -7  13  10       34.40       38.77      5.74 o
  -6  13  10        3.30        4.81      4.56 o
  -5  13  10       59.75       48.71      5.20 o
  -4  13  10        6.70        2.36      3.57 o
  -3  13  10      350.68      374.32      8.73 o
  -2  13  10      130.75      114.50      4.43 o
  -1  13  10       93.41       97.64      4.03 o
   0  13  10       37.35       44.19      3.13 o
   1  13  10      915.72      952.12     18.32 o
   2  13  10       79.73       79.75      4.95 o
   3  13  10       46.42       49.83      4.46 o
   4  13  10        0.40        2.15      3.61 o
   5  13  10      191.93      194.62      7.58 o
   6  13  10        6.29        0.35      4.76 o
   7  13  10       26.27       37.81      8.14 o
   8  13  10        0.02       -5.84     16.78 o
  -8  14  10        1.88        1.00      8.64 o
  -7  14  10        2.23        0.37      5.78 o
  -6  14  10       88.66       90.66      6.47 o
  -5  14  10       70.00       67.74      5.69 o
  -4  14  10       18.43       15.96      4.91 o
  -3  14  10       82.86       78.29      6.66 o
  -2  14  10      355.98      359.14      7.41 o
  -1  14  10      189.63      197.75      5.47 o
   0  14  10      183.96      176.24      5.35 o
   1  14  10       21.56       17.61      3.38 o
   2  14  10      626.94      629.35     11.65 o
   3  14  10      132.14      123.47      6.06 o
   4  14  10      212.58      207.17      7.81 o
   5  14  10        2.76        5.54      4.15 o
   6  14  10        2.14        3.84      4.66 o
   7  14  10        5.08       17.43      8.72 o
   8  14  10       74.07       76.59     11.71 o
  -7  15  10       14.66        1.61      5.97 o
  -6  15  10        0.09        0.37      4.33 o
  -5  15  10       82.09       97.40      6.40 o
  -4  15  10      150.33      154.37     10.44 o
  -3  15  10       72.59       66.61      5.11 o
  -2  15  10      261.77      272.41      7.19 o
  -1  15  10       45.44       51.29      3.67 o
   0  15  10      122.88      122.89      5.15 o
   1  15  10      582.18      587.76     11.40 o
   2  15  10      224.96      223.93      8.02 o
   3  15  10       19.48       22.39      4.72 o
   4  15  10        2.90       -2.09      3.87 o
   5  15  10       65.56       60.57      5.53 o
   6  15  10       98.48      116.21      7.42 o
   7  15  10       22.38       11.11     10.58 o
  -7  16  10       47.13       40.10      9.93 o
  -6  16  10       53.95       51.55      6.12 o
  -5  16  10       82.81       85.72      7.19 o
  -4  16  10        0.53        4.42      4.77 o
  -3  16  10       28.75       29.24      4.51 o
  -2  16  10      402.97      448.71      9.53 o
  -1  16  10      125.29      123.80      5.54 o
   0  16  10       81.29       82.57      5.04 o
   1  16  10        1.06        4.38      3.76 o
   2  16  10       74.24       77.28      5.95 o
   3  16  10      233.88      241.72      9.22 o
   4  16  10       71.97       86.43      5.92 o
   5  16  10       50.96       55.22      5.46 o
   6  16  10        0.92        4.01      5.06 o
   7  16  10       10.00       -0.09      9.85 o
  -7  17  10        7.18        7.48      9.03 o
  -6  17  10        0.54        0.63      5.22 o
  -5  17  10       39.64       60.44      6.39 o
  -4  17  10      231.56      257.23     11.67 o
  -3  17  10        3.15        0.74      4.11 o
  -2  17  10       78.12       83.70      5.68 o
  -1  17  10        6.63        5.17      3.46 o
   0  17  10      244.62      255.43      7.86 o
   1  17  10      241.07      253.70      9.40 o
   2  17  10      172.58      195.86      9.46 o
   3  17  10       18.99       22.12      4.66 o
   4  17  10       36.97       36.43      5.08 o
   5  17  10       34.18       24.79      5.12 o
   6  17  10       39.05       37.63      5.95 o
   7  17  10        8.50       -2.49      8.97 o
  -6  18  10        8.34       -3.08      5.83 o
  -5  18  10       51.81       43.05      6.31 o
  -4  18  10       14.51       14.20      4.84 o
  -3  18  10        5.47        7.90      4.48 o
  -2  18  10       12.85       18.34      4.89 o
  -1  18  10      187.74      189.13      8.63 o
   0  18  10       30.14       44.83      5.08 o
   1  18  10        4.05        5.03      4.30 o
   2  18  10       15.91       18.29      4.89 o
   3  18  10      178.63      175.39      8.41 o
   4  18  10       21.93       23.45      4.89 o
   5  18  10       66.46       61.58      6.09 o
   6  18  10       18.13       12.05      6.95 o
   7  18  10       37.83       42.31     18.97 o
  -6  19  10        2.53       -6.30      8.83 o
  -5  19  10        6.31       -0.63      5.23 o
  -4  19  10       32.62       16.48      6.06 o
  -3  19  10        9.43        1.44      4.54 o
  -2  19  10        1.88       -0.80      4.32 o
  -1  19  10       11.66       16.81      4.07 o
   0  19  10      214.71      212.77      8.28 o
   1  19  10        2.71        4.56      4.48 o
   2  19  10      183.79      174.98      8.60 o
   3  19  10       27.38       32.94      5.59 o
   4  19  10       12.89       12.48      4.84 o
   5  19  10        9.98        9.76      5.43 o
   6  19  10       15.67       21.89      8.06 o
  -6  20  10        6.13       -1.04      9.15 o
  -5  20  10       56.28       60.48      8.00 o
  -4  20  10        3.83        6.28      4.94 o
  -3  20  10       49.97       58.58      6.10 o
  -2  20  10       38.93       44.77      5.69 o
  -1  20  10      155.23      157.29      9.52 o
   0  20  10       29.99       27.73      4.82 o
   1  20  10        2.29       -4.44      4.44 o
   2  20  10       25.08       28.56      5.53 o
   3  20  10      189.68      192.47      9.03 o
   4  20  10        5.94        1.22      4.70 o
   5  20  10       10.98        7.01      5.62 o
   6  20  10       11.73       10.56      7.90 o
  -5  21  10       68.96       78.09     16.41 o
  -4  21  10      111.29      110.00     10.90 o
  -3  21  10       59.99       49.86      6.01 o
  -2  21  10        6.69       -4.74      4.74 o
  -1  21  10        0.16        2.42      5.39 o
   0  21  10       26.52       29.49      5.64 o
   1  21  10       36.02       26.27      6.05 o
   2  21  10       19.58       13.32      5.71 o
   3  21  10       16.53       14.46      5.86 o
   4  21  10       13.51       13.34      6.06 o
   5  21  10       60.27       52.46      8.03 o
  -5  22  10        2.33       -1.23      9.79 o
  -4  22  10       13.18       16.86      7.98 o
  -3  22  10       13.53       12.94      6.94 o
  -2  22  10      113.09      107.83      7.63 o
  -1  22  10      106.92      109.35      8.39 o
   0  22  10       66.53       80.98      7.87 o
   1  22  10        2.75        2.47      5.65 o
   2  22  10      112.14      136.16      9.04 o
   3  22  10       65.01       50.09      7.99 o
   4  22  10       26.82       27.16      9.69 o
   5  22  10        0.16       10.26      8.07 o
  -4  23  10       63.05       43.56     11.57 o
  -3  23  10       49.67       61.77      8.53 o
  -2  23  10        1.50        2.51      5.81 o
  -1  23  10        2.24       -1.91     11.07 o
   0  23  10       24.91       22.02      9.04 o
   1  23  10      133.91      128.35     18.90 o
   2  23  10        2.72        3.35      6.78 o
   3  23  10        1.07       -1.46      9.03 o
   4  23  10       28.98       22.26      8.62 o
  -3  24  10        3.24       -6.57     13.50 o
  -2  24  10       79.54       73.89     16.63 o
  -1  24  10        1.57       -1.01      7.61 o
   0  24  10       45.73       49.33      9.99 o
   1  24  10        1.09        7.18      7.69 o
   2  24  10       45.97       42.53     11.64 o
   3  24  10        4.95        4.54      9.41 o
  -2  25  10        2.60        7.30     14.59 o
  -1  25  10        8.71       19.33     14.59 o
   0  25  10       10.21        0.23     10.57 o
   1  25  10      110.34      132.08     20.43 o
   2  25  10        1.59       -6.21      9.79 o
  -9   0  11       83.43       60.55     14.96 o
  -7   0  11       18.81        2.16      7.47 o
  -5   0  11      471.92      500.81     16.68 o
  -3   0  11     1787.73     1794.75     39.85 o
  -1   0  11      874.75      875.01     14.16 o
   1   0  11     3055.15     3148.37     44.14 o
   3   0  11       76.56       66.53      4.96 o
   5   0  11     1053.00     1011.03     26.06 o
   7   0  11       31.67        9.70     10.49 o
   9   0  11       48.58       63.83     20.79 o
  -9   1  11        0.43        6.93      8.25 o
  -8   1  11       21.01       14.11      5.94 o
  -7   1  11        2.08       -1.32      4.92 o
  -6   1  11      169.02      179.70      9.11 o
  -5   1  11       21.60       22.14      4.19 o
  -4   1  11       80.69       80.21      4.40 o
  -3   1  11       96.52       84.90      5.00 o
  -2   1  11     1719.96     1795.81     30.29 o
  -1   1  11        9.26        7.34      1.97 o
   0   1  11      224.71      225.74      4.79 o
   1   1  11      168.24      155.52      7.64 o
   2   1  11      616.21      627.12     10.62 o
   3   1  11       30.13       32.17      2.87 o
   4   1  11      496.89      494.47      9.31 o
   5   1  11        3.96        9.03      3.27 o
   6   1  11      139.16      148.14      6.92 o
   7   1  11        0.17       -0.77      7.27 o
   8   1  11      181.27      181.06     12.20 o
   9   1  11        2.87        0.47     12.40 o
  -9   2  11       47.01       44.70      9.80 o
  -8   2  11       42.54       47.75      6.81 o
  -7   2  11       18.05        8.02      5.41 o
  -6   2  11        4.53       -2.31      4.74 o
  -5   2  11      243.78      258.27      8.43 o
  -4   2  11      108.84      101.95      4.77 o
  -3   2  11      224.50      229.64      6.94 o
  -2   2  11      215.49      201.07      5.04 o
  -1   2  11      395.47      374.17      6.12 o
   0   2  11      111.71      100.84      3.92 o
   1   2  11      728.08      719.21     11.94 o
   2   2  11      121.84      125.40      5.61 o
   3   2  11      157.09      162.33      5.18 o
   4   2  11        1.56       -2.16      2.86 o
   5   2  11      324.73      320.39     10.62 o
   6   2  11       64.17       47.27      5.76 o
   7   2  11       42.78       35.50      7.82 o
   8   2  11        1.43       13.27      8.11 o
   9   2  11       30.04       38.02     13.27 o
  -9   3  11        1.15       -7.95      7.95 o
  -8   3  11       14.51       15.32      5.85 o
  -7   3  11      117.54      125.59      8.36 o
  -6   3  11       93.85       93.15      9.90 o
  -5   3  11      121.45      123.36     10.02 o
  -4   3  11        4.06        1.55      2.85 o
  -3   3  11        1.36       -2.38      2.38 o
  -2   3  11     1389.06     1411.44     15.96 o
  -1   3  11       35.36       36.78      2.55 o
   0   3  11      653.21      657.32      9.59 o
   1   3  11       37.21       29.10      2.53 o
   2   3  11      475.82      489.35      8.51 o
   3   3  11      402.74      438.50      8.07 o
   4   3  11      283.80      293.27      7.23 o
   5   3  11       59.30       59.69      4.21 o
   6   3  11       36.28       36.51      4.69 o
   7   3  11       12.59        7.79      7.23 o
   8   3  11       48.93       59.02     11.09 o
   9   3  11       11.21       16.26     12.63 o
  -9   4  11       10.24        7.75      8.64 o
  -8   4  11       39.95       49.31      7.34 o
  -7   4  11        5.12        0.08      5.82 o
  -6   4  11        0.68       -2.23      4.58 o
  -5   4  11      144.94      150.25      7.13 o
  -4   4  11      303.78      325.47      8.24 o
  -3   4  11      276.41      288.18      6.24 o
  -2   4  11      595.69      586.97      9.80 o
  -1   4  11        1.16       -0.89      1.96 o
   0   4  11      681.78      649.10      8.51 o
   1   4  11       58.44       59.77      2.89 o
   2   4  11       73.58       87.57      3.57 o
   3   4  11        2.95        5.59      3.66 o
   4   4  11       90.01       93.93      4.73 o
   5   4  11      141.88      152.88      5.75 o
   6   4  11      141.42      131.36      7.14 o
   7   4  11       42.67       36.52      9.33 o
   8   4  11        8.32        4.50      9.21 o
   9   4  11        2.99      -11.61     11.61 o
  -9   5  11        5.51       11.45      8.50 o
  -8   5  11        0.22       13.46      6.15 o
  -7   5  11      131.42      135.02     11.86 o
  -6   5  11       22.48       15.32      5.23 o
  -5   5  11      195.62      195.10     10.65 o
  -4   5  11        2.72       -1.80      3.24 o
  -3   5  11      328.74      352.80      7.29 o
  -2   5  11       65.29       62.58      3.05 o
  -1   5  11      229.31      215.88      4.62 o
   0   5  11      172.58      180.11      4.67 o
   1   5  11       19.94       13.28      2.21 o
   2   5  11       11.17        8.38      3.23 o
   3   5  11     1059.85     1078.47     15.62 o
   4   5  11       20.07       15.19      3.66 o
   5   5  11       36.62       43.02      4.15 o
   6   5  11        6.10        7.55      4.17 o
   7   5  11      108.38       93.06     11.08 o
   8   5  11        6.95       13.63      9.63 o
   9   5  11       32.67        6.39     12.35 o
  -8   6  11       19.93       11.75      5.87 o
  -7   6  11        5.17        7.10      5.60 o
  -6   6  11        5.65        3.75      4.78 o
  -5   6  11       16.41       20.67      5.30 o
  -4   6  11      596.97      627.46     17.28 o
  -3   6  11        0.02       -2.32      2.32 o
  -2   6  11       55.69       61.21      3.04 o
  -1   6  11      108.13      102.26      3.56 o
   0   6  11      433.17      410.51      6.80 o
   1   6  11        0.22       -1.94      1.94 o
   2   6  11      212.76      219.12      6.04 o
   3   6  11      114.47      102.35      4.76 o
   4   6  11      365.47      365.23      8.71 o
   5   6  11        0.17       -1.41      3.46 o
   6   6  11       49.07       40.13      5.25 o
   7   6  11       10.16       14.29      6.09 o
   8   6  11        0.35       -3.28     10.06 o
  -8   7  11        1.86       -0.73      5.69 o
  -7   7  11       99.33       96.07     10.79 o
  -6   7  11       12.58       11.24      5.28 o
  -5   7  11      182.32      180.91      8.28 o
  -4   7  11        0.09       -1.14      3.13 o
  -3   7  11      302.75      324.08      6.70 o
  -2   7  11      164.80      155.24      4.32 o
  -1   7  11      462.00      489.92      7.45 o
   0   7  11       88.79       90.23      3.78 o
   1   7  11        8.36        7.93      2.31 o
   2   7  11      248.33      263.72      6.78 o
   3   7  11      532.56      525.56      9.38 o
   4   7  11       43.12       41.43      4.08 o
   5   7  11       40.79       34.87      3.99 o
   6   7  11       15.50       14.59      4.91 o
   7   7  11      220.54      215.94     11.10 o
   8   7  11        3.72       -2.97     20.24 o
  -8   8  11       47.33       42.70      7.09 o
  -7   8  11        3.82        5.77      4.93 o
  -6   8  11       10.71       16.93      4.95 o
  -5   8  11       65.56       65.60      5.99 o
  -4   8  11      587.84      617.41     12.48 o
  -3   8  11      100.85      101.56      4.31 o
  -2   8  11        1.23       -2.25      2.25 o
  -1   8  11      336.99      310.95      5.96 o
   0   8  11      511.46      523.93      7.97 o
   1   8  11      144.64      134.51      4.59 o
   2   8  11      629.24      647.45     12.68 o
   3   8  11      524.20      460.33      9.40 o
   4   8  11      259.10      265.04      8.59 o
   5   8  11       73.02       83.80      5.10 o
   6   8  11      132.64      110.53      6.94 o
   7   8  11        3.19        0.53      6.68 o
   8   8  11        0.38       -5.70     11.27 o
  -8   9  11        1.54       -4.30      5.56 o
  -7   9  11       72.33       75.18     10.38 o
  -6   9  11       30.90       24.91      5.60 o
  -5   9  11      218.31      205.10      8.23 o
  -4   9  11       41.85       38.79      6.14 o
  -3   9  11      103.67       99.66      4.52 o
  -2   9  11      538.17      543.50     10.38 o
  -1   9  11      893.69      920.88     16.01 o
   0   9  11      142.32      135.18      4.27 o
   1   9  11       47.55       46.41      3.27 o
   2   9  11      173.59      181.50      6.18 o
   3   9  11      696.09      664.98     11.65 o
   4   9  11      182.14      186.29      7.02 o
   5   9  11       41.01       39.98      4.35 o
   6   9  11       44.31       50.72      5.07 o
   7   9  11       37.48       32.78      8.33 o
   8   9  11       36.21       38.66     19.33 o
  -8  10  11       41.56       23.06      8.90 o
  -7  10  11       14.57       17.33      4.97 o
  -6  10  11        7.74        8.19      4.32 o
  -5  10  11      125.23      124.24      6.81 o
  -4  10  11      134.13      147.44      7.72 o
  -3  10  11      120.73      116.85      4.80 o
  -2  10  11        0.17       -1.68      2.53 o
  -1  10  11       39.57       40.19      3.09 o
   0  10  11      118.20      127.27      4.26 o
   1  10  11      511.56      504.52      9.29 o
   2  10  11       72.43       70.79      4.42 o
   3  10  11        0.20       -3.12      3.12 o
   4  10  11       17.39       24.38      4.13 o
   5  10  11       97.37      102.87      6.66 o
   6  10  11      136.70      132.57      6.83 o
   7  10  11        5.44       14.87     11.85 o
   8  10  11        0.86       14.23     17.51 o
  -8  11  11       14.74       18.37      9.13 o
  -7  11  11       27.47       27.85      5.89 o
  -6  11  11       92.23       77.13      6.21 o
  -5  11  11        0.34       -3.93      3.93 o
  -4  11  11        1.40       -2.28      3.51 o
  -3  11  11        0.86       -3.10      3.10 o
  -2  11  11      961.08     1000.33     12.91 o
  -1  11  11      117.73      116.77      4.63 o
   0  11  11       96.92      104.20      4.04 o
   1  11  11       10.95       14.97      3.12 o
   2  11  11      120.49      134.72      5.69 o
   3  11  11        2.68        2.22      3.31 o
   4  11  11      364.78      381.38     19.54 o
   5  11  11       10.14        6.06      4.22 o
   6  11  11       14.58       11.57      4.42 o
   7  11  11        3.72       -6.53      6.53 o
   8  11  11       66.16       45.96     19.33 o
  -8  12  11        1.19       -8.64      8.64 o
  -7  12  11       42.33       50.46      7.15 o
  -6  12  11        0.08       -2.95      4.35 o
  -5  12  11       93.52       88.49      6.13 o
  -4  12  11        0.22       -3.58      4.22 o
  -3  12  11      144.91      145.06      6.17 o
  -2  12  11       13.50        8.18      2.92 o
  -1  12  11      147.79      145.10      4.79 o
   0  12  11       85.90       74.71      3.93 o
   1  12  11     1070.47     1049.68     18.94 o
   2  12  11       31.60       33.64      3.89 o
   3  12  11        2.14        0.30      3.38 o
   4  12  11        2.18       -0.95      3.67 o
   5  12  11      220.09      232.08     11.43 o
   6  12  11       14.19       13.33      5.10 o
   7  12  11       31.64       42.04      9.98 o
   8  12  11        1.09       -3.28     16.41 o
  -7  13  11        0.01        5.00      6.06 o
  -6  13  11      125.71      144.10      7.74 o
  -5  13  11       20.12       19.64      4.58 o
  -4  13  11       14.87        8.21      4.73 o
  -3  13  11        7.65        6.89      3.66 o
  -2  13  11      258.80      255.16      7.42 o
  -1  13  11        1.03       -2.70      2.70 o
   0  13  11      222.84      224.54      6.06 o
   1  13  11        2.40        0.88      2.98 o
   2  13  11      511.75      536.21     10.78 o
   3  13  11       47.40       46.10      5.25 o
   4  13  11      136.88      122.90      6.35 o
   5  13  11        0.82        7.33      4.23 o
   6  13  11        0.44        3.27      5.69 o
   7  13  11        3.66       10.36     10.94 o
  -7  14  11       17.88       21.08      9.15 o
  -6  14  11        5.51        8.31      4.82 o
  -5  14  11      121.97      121.01      7.81 o
  -4  14  11       56.93       52.68      5.86 o
  -3  14  11      169.43      183.26      8.07 o
  -2  14  11        4.05        0.31      3.55 o
  -1  14  11      137.17      144.48      6.10 o
   0  14  11       11.04        8.64      3.28 o
   1  14  11      634.54      630.68     13.40 o
   2  14  11       70.96       67.81      5.44 o
   3  14  11        1.58       -0.19      3.97 o
   4  14  11       32.94       27.71      4.64 o
   5  14  11      158.20      166.30      7.50 o
   6  14  11        2.54       -2.80      5.15 o
   7  14  11       30.26       26.03      9.77 o
  -7  15  11       20.41       20.84      9.65 o
  -6  15  11       84.05       89.99      8.55 o
  -5  15  11        8.74       14.34      5.31 o
  -4  15  11        6.03        5.70      4.89 o
  -3  15  11       15.61        5.88      4.23 o
  -2  15  11      195.64      217.30      7.67 o
  -1  15  11      108.09      123.92      6.80 o
   0  15  11      118.71      113.39      5.65 o
   1  15  11       16.89       21.16      4.32 o
   2  15  11      205.59      224.26      8.93 o
   3  15  11       35.31       43.01      5.54 o
   4  15  11       79.53       80.35      5.83 o
   5  15  11       13.79       23.67      4.87 o
   6  15  11        0.23       -3.05      5.22 o
   7  15  11       32.81       36.83     10.53 o
  -7  16  11        8.22       11.29      9.93 o
  -6  16  11        0.08       -4.51      5.90 o
  -5  16  11       26.87       26.87      5.81 o
  -4  16  11      109.75      104.39      7.42 o
  -3  16  11        2.06        6.40      4.27 o
  -2  16  11       39.06       37.80      5.43 o
  -1  16  11       17.24       22.64      4.18 o
   0  16  11      332.77      357.23      9.09 o
   1  16  11      435.95      430.54     13.20 o
   2  16  11       92.10       90.43      6.46 o
   3  16  11        7.24        2.34      4.62 o
   4  16  11       75.91       71.32      5.88 o
   5  16  11        8.58        1.31      4.57 o
   6  16  11       65.98       56.09      7.60 o
   7  16  11       11.58       10.67     10.05 o
  -6  17  11       12.52       12.78      9.27 o
  -5  17  11       16.00        7.35      6.27 o
  -4  17  11       21.89       14.78      5.39 o
  -3  17  11       63.68       63.86      6.43 o
  -2  17  11      140.03      141.20      8.49 o
  -1  17  11      155.17      160.78      7.39 o
   0  17  11       63.37       78.91      5.83 o
   1  17  11        2.76        4.57      4.49 o
   2  17  11        0.43       -3.99      3.99 o
   3  17  11       50.73       39.01      6.93 o
   4  17  11       34.40       40.71      5.42 o
   5  17  11        6.62        0.94      4.62 o
   6  17  11        5.27        4.71      8.22 o
  -6  18  11        2.24       10.48      9.67 o
  -5  18  11        4.78        4.13      6.01 o
  -4  18  11       17.22       10.08      5.39 o
  -3  18  11        6.31        2.16      5.51 o
  -2  18  11       24.17       12.71      5.33 o
  -1  18  11       49.52       68.27      6.28 o
   0  18  11      176.04      177.16      7.83 o
   1  18  11       55.59       61.23      6.19 o
   2  18  11       12.16       15.73      5.31 o
   3  18  11        1.65        1.76      5.66 o
   4  18  11       28.89       21.13      5.08 o
   5  18  11        1.56       -5.02      5.02 o
   6  18  11       59.32       49.71      9.14 o
  -6  19  11        6.31       -8.15     11.49 o
  -5  19  11       68.79       53.59      9.02 o
  -4  19  11       18.87       24.90      5.95 o
  -3  19  11       19.98       12.25      5.52 o
  -2  19  11        6.42        5.31      5.37 o
  -1  19  11      196.07      220.81      9.50 o
   0  19  11        1.98        7.46      4.53 o
   1  19  11       35.38       41.63      5.75 o
   2  19  11       38.72       45.25      6.04 o
   3  19  11      180.93      167.72     10.01 o
   4  19  11        5.30        6.20      4.81 o
   5  19  11        3.76        3.73      5.82 o
   6  19  11        0.88       -1.59      9.64 o
  -5  20  11       39.60       36.21     11.20 o
  -4  20  11      166.43      198.96     13.37 o
  -3  20  11       44.19       51.46      7.29 o
  -2  20  11       13.06       12.74      4.88 o
  -1  20  11       11.18       17.26      5.27 o
   0  20  11       12.20       13.51      5.31 o
   1  20  11       43.06       35.96      5.86 o
   2  20  11       25.62       24.26      5.81 o
   3  20  11       25.44       16.86      5.62 o
   4  20  11       24.18       27.39      6.06 o
   5  20  11       30.05       23.82      8.45 o
  -5  21  11       27.48       36.13     10.90 o
  -4  21  11       17.60       15.14      8.06 o
  -3  21  11        0.67       -3.83      7.08 o
  -2  21  11       47.65       56.34      6.15 o
  -1  21  11       83.68       85.02      7.67 o
   0  21  11       50.74       53.42      6.97 o
   1  21  11        1.75        2.41      4.92 o
   2  21  11       43.40       41.83      6.23 o
   3  21  11      111.50      121.79      8.85 o
   4  21  11       12.43        6.16      7.65 o
   5  21  11        0.67       -2.03      9.81 o
  -4  22  11       82.41       80.25     18.24 o
  -3  22  11       40.25       31.35     10.21 o
  -2  22  11        4.10       10.78      6.27 o
  -1  22  11       10.76       13.57      6.85 o
   0  22  11       29.58       39.18      9.33 o
   1  22  11       90.53       88.69      9.33 o
   2  22  11       15.94       23.09      7.42 o
   3  22  11        1.38        9.04      9.41 o
   4  22  11       11.57        8.81      8.27 o
  -3  23  11       11.94        2.55     14.23 o
  -2  23  11       76.58       88.04     10.49 o
  -1  23  11       10.98       -4.45      7.99 o
   0  23  11       35.65       31.86      9.67 o
   1  23  11        0.59        5.64      6.94 o
   2  23  11       58.06       66.61     30.46 o
   3  23  11       37.12       36.48     14.23 o
  -1  24  11       21.69       22.98     14.96 o
   0  24  11        0.78        0.34     11.22 o
   1  24  11      109.68      104.18     18.24 o
   2  24  11        0.79        0.90     10.05 o
  -8   0  12       21.60       16.00      9.48 o
  -6   0  12      187.27      178.34     19.70 o
  -4   0  12       17.01        8.77      4.55 o
  -2   0  12     3291.00     3302.15     66.69 o
   0   0  12       77.41       77.73      4.79 o
   2   0  12      291.54      302.47      9.19 o
   4   0  12      333.49      386.28     12.14 o
   6   0  12       26.58       24.81      6.56 o
   8   0  12       56.89       44.22     12.98 o
  -8   1  12        3.45        2.11      6.01 o
  -7   1  12       23.43       24.48      6.15 o
  -6   1  12        4.60       -1.12      5.03 o
  -5   1  12      314.22      359.44     12.22 o
  -4   1  12       36.97       30.57      3.72 o
  -3   1  12      128.33      126.64      4.89 o
  -2   1  12        0.66       -2.50      2.50 o
  -1   1  12       70.62       72.49      3.06 o
   0   1  12        7.12        5.88      2.05 o
   1   1  12     1737.79     1782.47     21.15 o
   2   1  12       24.48       23.16      3.10 o
   3   1  12        7.29        2.04      2.76 o
   4   1  12       75.43       71.98      4.61 o
   5   1  12      697.60      707.57     12.22 o
   6   1  12        0.95       -1.32      3.97 o
   7   1  12       73.31       55.80      8.67 o
   8   1  12        8.17        9.89      9.38 o
  -8   2  12       16.13        3.97      5.96 o
  -7   2  12       49.91       49.09      6.86 o
  -6   2  12      190.40      196.22     10.01 o
  -5   2  12       13.09        5.09      5.05 o
  -4   2  12        0.07       -2.98      2.98 o
  -3   2  12        2.64       -1.10      2.73 o
  -2   2  12      460.38      453.67      8.03 o
  -1   2  12       12.25        9.65      2.14 o
   0   2  12       65.69       64.07      2.99 o
   1   2  12        2.02       -1.17      2.45 o
   2   2  12      570.19      600.42     10.34 o
   3   2  12      130.20      132.56      5.42 o
   4   2  12      476.80      497.08      9.80 o
   5   2  12       58.68       58.63      4.71 o
   6   2  12        2.15       -0.98      4.10 o
   7   2  12       13.24       15.20      7.69 o
   8   2  12       63.86       64.38     13.75 o
  -8   3  12       29.16       32.04      9.90 o
  -7   3  12        6.29       13.05      5.83 o
  -6   3  12        0.12       -4.08      5.03 o
  -5   3  12       62.48       39.25      5.97 o
  -4   3  12      184.47      182.68      6.92 o
  -3   3  12      613.43      614.19      9.67 o
  -2   3  12       24.05       12.83      2.88 o
  -1   3  12       74.87       77.91      4.13 o
   0   3  12      367.67      368.96      6.64 o
   1   3  12      103.77      108.62      3.95 o
   2   3  12       92.57      100.95      4.50 o
   3   3  12        7.29        0.85      3.64 o
   4   3  12      163.18      156.61      6.55 o
   5   3  12      300.54      318.40      9.70 o
   6   3  12       28.28       19.35      4.93 o
   7   3  12       34.97       22.94      9.15 o
   8   3  12        0.27        5.13     14.59 o
  -8   4  12       10.65        8.20      6.20 o
  -7   4  12       63.89       62.51      7.19 o
  -6   4  12      125.27      117.97      8.24 o
  -5   4  12       40.74       35.69      5.88 o
  -4   4  12        6.70        4.60      4.06 o
  -3   4  12      226.67      217.38      5.96 o
  -2   4  12        3.21       -2.29      2.29 o
  -1   4  12      190.92      199.10      4.98 o
   0   4  12        2.68        0.84      2.03 o
   1   4  12       26.94       24.22      2.64 o
   2   4  12      276.34      288.90     10.31 o
   3   4  12      706.62      671.16     13.44 o
   4   4  12      238.73      263.21      9.15 o
   5   4  12        2.90        0.55      3.58 o
   6   4  12        0.25        0.63      4.34 o
   7   4  12       30.00       16.36      8.96 o
   8   4  12       19.70        9.76     11.72 o
  -8   5  12       37.94       45.74      7.21 o
  -7   5  12        0.48        2.92      7.37 o
  -6   5  12       10.69        2.79      5.28 o
  -5   5  12        8.48        2.69      5.04 o
  -4   5  12      442.01      448.93     15.16 o
  -3   5  12       15.23       12.76      2.91 o
  -2   5  12       11.24       12.62      2.54 o
  -1   5  12      110.79      113.93      4.03 o
   0   5  12      461.45      470.85      7.23 o
   1   5  12       17.14       12.21      2.47 o
   2   5  12      201.91      228.27      7.84 o
   3   5  12       20.55       12.83      3.79 o
   4   5  12      127.65      148.75      6.91 o
   5   5  12       10.94       11.58      4.17 o
   6   5  12      162.94      161.70      8.63 o
   7   5  12        6.82        2.59      6.16 o
   8   5  12        6.33        6.10     11.72 o
  -8   6  12        1.67        6.70      6.91 o
  -7   6  12       96.52      116.17      8.90 o
  -6   6  12        1.57       -3.27      5.03 o
  -5   6  12      177.52      181.88      9.65 o
  -4   6  12       76.20       69.10      5.42 o
  -3   6  12      230.40      236.48      6.22 o
  -2   6  12       45.07       37.92      2.88 o
  -1   6  12      837.70      854.27     15.51 o
   0   6  12        0.00       -2.15      2.15 o
   1   6  12       28.53       30.80      3.01 o
   2   6  12       32.24       36.46      3.41 o
   3   6  12      824.62      840.67     13.54 o
   4   6  12       32.94       33.10      4.58 o
   5   6  12        1.79       -2.70      3.70 o
   6   6  12        2.54       -1.40      4.97 o
   7   6  12       75.14       63.09      8.80 o
   8   6  12        1.14       -0.49     20.79 o
  -8   7  12       10.73       25.28      9.02 o
  -7   7  12        0.86       -0.43      5.14 o
  -6   7  12       37.46       25.68      5.23 o
  -5   7  12       19.01       17.92      5.00 o
  -4   7  12      424.82      437.09     11.87 o
  -3   7  12       47.23       46.09      3.52 o
  -2   7  12        4.53       -2.33      2.33 o
  -1   7  12        6.71        9.47      2.68 o
   0   7  12      243.85      251.31      5.44 o
   1   7  12       32.72       32.53      3.15 o
   2   7  12      153.57      155.14      5.55 o
   3   7  12      128.25      130.38      5.64 o
   4   7  12      387.24      385.97     14.72 o
   5   7  12       55.18       62.81      5.22 o
   6   7  12      221.38      218.57     11.85 o
   7   7  12        0.07        5.22      9.17 o
   8   7  12        2.28      -16.78     16.78 o
  -8   8  12        4.36       11.94      8.90 o
  -7   8  12       95.83      104.78      8.67 o
  -6   8  12       23.71       23.06      5.32 o
  -5   8  12       91.77       92.06      6.87 o
  -4   8  12        5.75        8.16      4.23 o
  -3   8  12      147.38      141.66      5.93 o
  -2   8  12      221.44      206.58      6.33 o
  -1   8  12      203.42      212.68      6.75 o
   0   8  12       54.29       56.56      3.61 o
   1   8  12      154.87      144.08      5.36 o
   2   8  12       15.27       12.03      3.18 o
   3   8  12      559.47      616.38     12.31 o
   4   8  12      192.70      176.32      7.02 o
   5   8  12        9.73        9.93      4.17 o
   6   8  12       18.75       11.49      5.01 o
   7   8  12      155.12      131.93     11.06 o
   8   8  12       17.02       23.34     17.87 o
  -8   9  12       21.29       20.58      9.50 o
  -7   9  12        5.42        1.35      5.83 o
  -6   9  12       34.97       35.81      5.85 o
  -5   9  12       26.96       32.39      5.42 o
  -4   9  12      360.17      384.38     10.51 o
  -3   9  12       32.87       31.26      4.04 o
  -2   9  12       43.08       37.26      3.23 o
  -1   9  12      102.29       98.96      4.13 o
   0   9  12      518.23      534.01      8.82 o
   1   9  12      294.62      287.33      7.13 o
   2   9  12        8.80        5.54      3.15 o
   3   9  12        7.70        7.59      3.49 o
   4   9  12      233.21      232.74     12.06 o
   5   9  12       40.50       42.14      4.74 o
   6   9  12      135.86      148.76     11.11 o
   7   9  12        0.26        6.28      8.49 o
   8   9  12        0.10      -16.78     16.78 o
  -8  10  12        0.44       13.13     13.50 o
  -7  10  12       21.21       12.95      7.00 o
  -6  10  12       75.96       77.30      9.38 o
  -5  10  12        4.31       -2.61      5.10 o
  -4  10  12        0.16       -1.11      4.51 o
  -3  10  12       37.48       30.35      4.37 o
  -2  10  12      950.84      976.23     14.82 o
  -1  10  12       45.92       53.30      3.47 o
   0  10  12      291.30      277.93      6.46 o
   1  10  12       23.04       21.29      3.40 o
   2  10  12       67.37       65.62      4.60 o
   3  10  12       59.92       64.92      4.62 o
   4  10  12       34.21       36.00      5.64 o
   5  10  12        0.07       -2.49      3.80 o
   6  10  12        5.79        8.45      5.07 o
   7  10  12       77.38       59.81     10.46 o
   8  10  12       43.95       23.71     18.97 o
  -7  11  12       21.09       29.50      6.97 o
  -6  11  12        5.72        4.89      5.18 o
  -5  11  12       46.54       51.54      5.95 o
  -4  11  12        8.44        5.18      4.68 o
  -3  11  12      152.39      152.04      6.83 o
  -2  11  12       52.18       56.86      4.76 o
  -1  11  12      166.17      151.83      5.56 o
   0  11  12      107.99      103.36      4.66 o
   1  11  12      797.94      785.00     12.76 o
   2  11  12       47.09       41.31      4.16 o
   3  11  12      392.09      371.60      9.52 o
   4  11  12       16.58       21.21      4.69 o
   5  11  12      151.10      165.18      8.32 o
   6  11  12       39.33       34.11      5.21 o
   7  11  12        2.05       -1.22     10.94 o
  -7  12  12        3.31       -3.28      9.12 o
  -6  12  12      111.93      105.67      7.73 o
  -5  12  12        0.69        4.01      4.75 o
  -4  12  12        4.75       -1.61      4.52 o
  -3  12  12        5.24        3.98      4.23 o
  -2  12  12      331.60      328.06      8.64 o
  -1  12  12      127.51      120.02      5.84 o
   0  12  12      185.42      186.97      6.43 o
   1  12  12       23.55       30.21      4.42 o
   2  12  12      377.19      398.07      9.98 o
   3  12  12       34.06       25.39      4.38 o
   4  12  12       90.32       82.36      5.73 o
   5  12  12        3.73        6.12      4.73 o
   6  12  12        2.72        4.44      4.64 o
   7  12  12        0.06       -0.22      8.54 o
  -7  13  12       26.02       17.05     10.76 o
  -6  13  12        3.09        7.47      5.31 o
  -5  13  12      105.61       94.15      7.35 o
  -4  13  12       24.64       23.38      5.25 o
  -3  13  12      155.49      167.41      7.87 o
  -2  13  12        9.45       11.01      5.08 o
  -1  13  12      187.01      186.79      7.11 o
   0  13  12        9.46       10.42      3.55 o
   1  13  12      887.56      913.15     16.14 o
   2  13  12       10.23        7.98      4.34 o
   3  13  12       22.91       27.45      4.83 o
   4  13  12        4.77        6.64      4.32 o
   5  13  12       76.15       86.38      6.60 o
   6  13  12        0.15       -0.10      4.76 o
   7  13  12       13.25       18.04      9.77 o
  -7  14  12        5.45       -2.17      8.72 o
  -6  14  12       92.43       85.83      8.46 o
  -5  14  12        3.71       10.23      5.35 o
  -4  14  12        8.94        5.79      4.90 o
  -3  14  12        5.28        2.62      4.54 o
  -2  14  12      182.79      194.32      8.16 o
  -1  14  12       15.98       10.56      4.05 o
   0  14  12      109.82      124.28      6.01 o
   1  14  12        0.10        4.49      4.40 o
   2  14  12      126.27      119.38      7.07 o
   3  14  12       47.51       45.50      5.37 o
   4  14  12      119.12      120.81      9.85 o
   5  14  12       22.49       24.25      5.35 o
   6  14  12       10.36        6.39      6.19 o
   7  14  12       18.37       17.06     11.31 o
  -6  15  12        3.47       -7.45      8.57 o
  -5  15  12       33.85       19.63      5.64 o
  -4  15  12       80.53       85.98      7.18 o
  -3  15  12       23.08       14.68      4.85 o
  -2  15  12        6.00       11.04      4.68 o
  -1  15  12       82.56       74.90      5.79 o
   0  15  12      187.61      206.55      8.16 o
   1  15  12      377.33      399.29     11.43 o
   2  15  12        0.61       -1.41      4.31 o
   3  15  12        0.15        0.35      4.50 o
   4  15  12       33.95       27.40      4.92 o
   5  15  12        5.64        3.24      4.68 o
   6  15  12       49.77       47.89      7.52 o
  -6  16  12        6.99       10.58      9.85 o
  -5  16  12        0.41       -1.51      5.97 o
  -4  16  12       44.26       46.95      6.31 o
  -3  16  12      100.91       96.69      8.08 o
  -2  16  12       72.29       83.39      6.91 o
  -1  16  12      216.24      222.63      9.23 o
   0  16  12       38.65       40.17      5.20 o
   1  16  12       31.44       30.28      6.14 o
   2  16  12       73.76       73.29      8.27 o
   3  16  12       34.33       28.64      5.38 o
   4  16  12       43.95       50.78      5.62 o
   5  16  12       10.16        4.36      4.91 o
   6  16  12       28.76       23.50      8.04 o
  -6  17  12       27.04       30.10     10.65 o
  -5  17  12       15.61        8.70      6.61 o
  -4  17  12       48.25       41.00      6.38 o
  -3  17  12        1.91        1.77      5.10 o
  -2  17  12       64.84       59.53      6.61 o
  -1  17  12       86.61       99.03      7.06 o
   0  17  12      108.79      117.96      7.39 o
   1  17  12       57.14       52.55      6.09 o
   2  17  12       32.87       28.56      5.68 o
   3  17  12        0.09       -2.79      4.73 o
   4  17  12       41.36       40.80      5.59 o
   5  17  12        0.62       -3.94      5.77 o
   6  17  12      110.49      108.69     10.77 o
  -5  18  12       52.84       40.81     12.22 o
  -4  18  12        4.66        5.65      6.17 o
  -3  18  12       27.32       31.52     10.99 o
  -2  18  12       60.78       58.75      6.72 o
  -1  18  12      127.50      132.66      7.89 o
   0  18  12        0.02       -4.26      4.55 o
   1  18  12       95.75       99.48      7.23 o
   2  18  12        1.21       -4.71      4.71 o
   3  18  12       96.13      101.04      7.46 o
   4  18  12        0.09        1.71      4.79 o
   5  18  12        9.77        3.21      6.75 o
  -5  19  12        1.87        7.59      9.39 o
  -4  19  12      128.18      135.04     10.08 o
  -3  19  12       30.44       24.21     11.98 o
  -2  19  12       50.63       47.18      6.05 o
  -1  19  12        2.29        5.45      5.31 o
   0  19  12       49.94       62.85      6.59 o
   1  19  12       24.64       26.52      5.70 o
   2  19  12       18.13       13.79      6.01 o
   3  19  12        1.47        2.78      5.41 o
   4  19  12       62.27       62.46      7.33 o
   5  19  12        0.11        2.60      7.86 o
  -4  20  12        6.37       -5.56      9.79 o
  -3  20  12       11.63       11.08      7.54 o
  -2  20  12        7.86        1.55      5.64 o
  -1  20  12       75.07       83.78      7.22 o
   0  20  12        5.05        1.47      5.46 o
   1  20  12        2.83        2.30      5.30 o
   2  20  12       17.40       14.89      6.47 o
   3  20  12       83.62       87.14      8.58 o
   4  20  12        2.95        6.79      7.95 o
  -4  21  12       54.12       44.29     11.46 o
  -3  21  12        2.53       -3.47      8.87 o
  -2  21  12        1.60        8.09      8.61 o
  -1  21  12        0.45        3.85      6.00 o
   0  21  12       59.87       56.45      9.69 o
   1  21  12       62.34       41.94      7.30 o
   2  21  12       27.99       15.80      6.57 o
   3  21  12        0.95        3.01      9.41 o
   4  21  12       30.56       33.84      9.02 o
  -3  22  12       24.40       17.87     15.32 o
  -2  22  12       66.53       55.39     12.61 o
  -1  22  12       21.32       28.88      8.86 o
   0  22  12       11.17        7.95     15.80 o
   1  22  12        0.14        0.15      6.84 o
   2  22  12       57.67       55.02     12.23 o
   3  22  12       43.16       40.45     10.96 o
  -1  23  12       14.61      -14.59     14.59 o
   0  23  12        3.91       25.90     15.68 o
   1  23  12       51.44       52.00     12.41 o
   2  23  12        9.91        4.46     11.85 o
  -7   0  13       43.29       17.73     15.32 o
  -5   0  13      188.55      229.83     36.66 o
  -3   0  13      104.61       97.65      8.72 o
  -1   0  13       78.02       74.05      5.08 o
   1   0  13      668.10      699.35     17.26 o
   3   0  13       35.72       34.40      5.49 o
   5   0  13      118.56      114.65      8.17 o
   7   0  13       21.28       37.39     12.22 o
  -8   1  13       29.93       35.48      9.91 o
  -7   1  13        9.77        1.78      6.84 o
  -6   1  13      195.82      211.23     12.42 o
  -5   1  13        1.92        3.18      5.19 o
  -4   1  13        3.51       -5.06      5.06 o
  -3   1  13      140.48      140.49      6.11 o
  -2   1  13       89.80       80.75      3.57 o
  -1   1  13       61.94       54.02      3.55 o
   0   1  13        1.73        0.74      2.23 o
   1   1  13        0.06       -2.95      2.95 o
   2   1  13      705.92      730.33     19.86 o
   3   1  13       11.06        7.16      3.70 o
   4   1  13      176.31      184.07      6.66 o
   5   1  13       16.98       23.68      4.22 o
   6   1  13        8.66        2.90      4.61 o
   7   1  13       14.61       13.63      8.06 o
   8   1  13       45.01       42.22     12.87 o
  -8   2  13        8.80        7.11      9.03 o
  -7   2  13        6.42       -4.35      5.69 o
  -6   2  13        8.61        5.80      9.06 o
  -5   2  13      103.39      109.92      8.14 o
  -4   2  13      166.90      154.71      8.01 o
  -3   2  13      309.35      331.63      7.95 o
  -2   2  13       28.31       27.99      3.00 o
  -1   2  13      125.23      111.01      4.45 o
   0   2  13       75.66       79.84      3.50 o
   1   2  13      554.54      582.89     10.79 o
   2   2  13      260.23      274.62      7.09 o
   3   2  13        4.74        0.99      3.27 o
   4   2  13       71.56       68.42      6.50 o
   5   2  13      208.98      208.83      7.25 o
   6   2  13       68.68       50.79      6.09 o
   7   2  13       21.43        5.81      8.66 o
   8   2  13        0.10       -3.54     11.27 o
  -8   3  13        9.02       -1.46      8.51 o
  -7   3  13       36.16       37.38      6.83 o
  -6   3  13      158.80      155.44     11.00 o
  -5   3  13        9.00        7.29      5.38 o
  -4   3  13        0.08       -2.62      4.35 o
  -3   3  13      170.61      175.01      6.23 o
  -2   3  13      154.34      153.11      5.30 o
  -1   3  13      391.90      389.54      8.87 o
   0   3  13       60.08       59.06      3.32 o
   1   3  13       55.85       55.80      4.16 o
   2   3  13      267.63      274.66     10.66 o
   3   3  13      127.69      138.14      6.32 o
   4   3  13      154.23      148.49      7.18 o
   5   3  13       35.19       40.64      5.06 o
   6   3  13        9.45        7.69      4.87 o
   7   3  13       64.19       53.75     10.63 o
   8   3  13       31.64       30.89     12.20 o
  -8   4  13       14.20        3.60      9.48 o
  -7   4  13        0.31        0.17      5.92 o
  -6   4  13       25.57       23.70      6.27 o
  -5   4  13       20.30        6.89      5.13 o
  -4   4  13      428.23      444.71     18.76 o
  -3   4  13       37.07       44.65      4.17 o
  -2   4  13       53.09       46.90      3.59 o
  -1   4  13      189.48      184.04      5.59 o
   0   4  13      281.20      291.30      8.30 o
   1   4  13      137.88      140.71      6.16 o
   2   4  13      368.08      353.15     10.67 o
   3   4  13        1.21        1.51      3.54 o
   4   4  13      263.07      287.62     14.54 o
   5   4  13       55.10       48.89      5.24 o
   6   4  13       89.96       92.93     12.79 o
   7   4  13        2.90        3.69      6.19 o
   8   4  13        2.50       -2.19     11.27 o
  -8   5  13        6.58        0.12     10.03 o
  -7   5  13       70.17       67.58      7.73 o
  -6   5  13        4.12       -4.75      5.60 o
  -5   5  13       67.03       70.17      6.36 o
  -4   5  13       10.30        4.31      4.89 o
  -3   5  13      194.00      205.64      6.69 o
  -2   5  13      174.62      177.99      5.16 o
  -1   5  13      390.22      399.89      8.46 o
   0   5  13        4.88        3.97      2.55 o
   1   5  13       40.36       40.63      3.82 o
   2   5  13       16.23       11.79      3.57 o
   3   5  13      402.69      431.11     12.17 o
   4   5  13      148.55      140.18      7.00 o
   5   5  13        7.81        2.79      5.03 o
   6   5  13        3.34        1.10      5.32 o
   7   5  13       75.69       65.10     18.62 o
   8   5  13        1.04        4.38     17.51 o
  -8   6  13       31.87       31.59     10.19 o
  -7   6  13        3.91        3.90      6.16 o
  -6   6  13       39.61       32.09      5.80 o
  -5   6  13        0.06        2.78      4.78 o
  -4   6  13      248.57      238.53      9.83 o
  -3   6  13        0.09        1.91      3.75 o
  -2   6  13        3.85       -2.89      2.89 o
  -1   6  13       14.66        9.80      2.96 o
   0   6  13      456.97      466.90      7.92 o
   1   6  13        2.38       -0.80      2.85 o
   2   6  13      129.75      130.74      5.73 o
   3   6  13        0.11        9.64      4.26 o
   4   6  13       87.18       84.57      6.01 o
   5   6  13        0.05       -1.99      4.01 o
   6   6  13      109.59      109.73      8.90 o
   7   6  13        0.01       -1.07      7.69 o
   8   6  13        9.95       -8.02     17.14 o
  -7   7  13       38.87       31.30      7.08 o
  -6   7  13        5.95        2.33      6.07 o
  -5   7  13       50.38       47.92      5.93 o
  -4   7  13       38.14       45.44      5.88 o
  -3   7  13      335.00      358.90     13.70 o
  -2   7  13        0.30       -3.34      3.34 o
  -1   7  13      330.48      360.18      7.09 o
   0   7  13       14.87       12.54      2.80 o
   1   7  13       85.89       83.86      4.56 o
   2   7  13       12.53        8.88      3.38 o
   3   7  13      729.55      753.55     15.49 o
   4   7  13       15.58       19.28      4.70 o
   5   7  13        2.54       -1.61      4.23 o
   6   7  13        8.59       14.35      7.69 o
   7   7  13      104.69       90.46     11.80 o
  -7   8  13        0.60        2.11      6.21 o
  -6   8  13       79.04       70.67      7.04 o
  -5   8  13        9.18        1.92      4.95 o
  -4   8  13      242.79      251.46     10.16 o
  -3   8  13       68.13       80.68      6.21 o
  -2   8  13        2.95       -3.31      3.31 o
  -1   8  13        7.88        6.41      3.10 o
   0   8  13      328.41      337.84      7.13 o
   1   8  13      118.57      116.17      5.51 o
   2   8  13        1.15       -2.84      2.84 o
   3   8  13       19.30       18.78      4.30 o
   4   8  13      225.80      229.51      8.51 o
   5   8  13       21.93       20.71      4.83 o
   6   8  13       85.65       95.39      7.30 o
   7   8  13        0.09        4.02     11.31 o
  -7   9  13       40.81       46.28     16.23 o
  -6   9  13       37.50       36.29      6.14 o
  -5   9  13        1.45        3.51      5.02 o
  -4   9  13        0.35        1.70      4.81 o
  -3   9  13      150.06      155.63     11.24 o
  -2   9  13      310.58      329.61     10.63 o
  -1   9  13      176.68      180.16      6.35 o
   0   9  13       28.14       24.03      3.43 o
   1   9  13       93.46       94.06      5.64 o
   2   9  13       42.85       46.54      4.31 o
   3   9  13       36.30       36.58      4.53 o
   4   9  13      154.69      171.87      7.80 o
   5   9  13        3.97        5.54      4.63 o
   6   9  13       18.50       22.73      5.65 o
   7   9  13      104.70      100.03     12.35 o
  -7  10  13       15.22       16.95     14.04 o
  -6  10  13       34.18       29.91      6.82 o
  -5  10  13       38.73       26.31      5.74 o
  -4  10  13      104.89      106.51      7.33 o
  -3  10  13       85.80       78.56      6.08 o
  -2  10  13       39.11       38.17      4.31 o
  -1  10  13      112.96      100.53      5.57 o
   0  10  13      141.18      134.64      5.62 o
   1  10  13      441.75      475.38     11.70 o
   2  10  13        0.37       -1.42      4.24 o
   3  10  13       23.52       21.17      4.29 o
   4  10  13      140.00      145.80      7.73 o
   5  10  13       12.65       16.00      4.36 o
   6  10  13       71.63       85.83      8.79 o
   7  10  13        7.92        8.96      9.00 o
  -7  11  13       21.31       13.10     13.68 o
  -6  11  13       58.61       57.97      7.62 o
  -5  11  13        1.80        2.11      5.00 o
  -4  11  13        4.78       -4.46      5.10 o
  -3  11  13       21.52       24.08      5.07 o
  -2  11  13      258.84      253.16      8.27 o
  -1  11  13       70.08       75.27      5.60 o
   0  11  13      118.75      118.84      6.97 o
   1  11  13       14.72       17.24      4.71 o
   2  11  13       48.95       50.71      5.38 o
   3  11  13       40.70       36.52      4.82 o
   4  11  13      166.79      192.70     12.94 o
   5  11  13       16.87       11.41      4.58 o
   6  11  13       25.26       28.05      6.59 o
   7  11  13        9.25        5.59      9.22 o
  -7  12  13       18.78       13.90      9.65 o
  -6  12  13        0.05        0.95      6.25 o
  -5  12  13       60.04       50.70      6.48 o
  -4  12  13        0.07       -4.52      4.52 o
  -3  12  13      126.50      134.47      7.44 o
  -2  12  13       80.08       83.87      5.94 o
  -1  12  13      113.52      119.53      6.62 o
   0  12  13       16.62       17.44      4.92 o
   1  12  13      400.48      404.41     11.22 o
   2  12  13        8.97        7.11      4.26 o
   3  12  13        2.93        5.33      4.05 o
   4  12  13        7.53        5.51      4.85 o
   5  12  13       49.10       46.84      5.45 o
   6  12  13        8.90        5.78      5.24 o
   7  12  13        3.61        3.45      9.38 o
  -6  13  13       49.74       52.16     10.57 o
  -5  13  13        1.37       -3.97      5.50 o
  -4  13  13       22.12       21.63      5.56 o
  -3  13  13        2.60       -2.43      4.50 o
  -2  13  13      336.24      332.14     10.56 o
  -1  13  13       15.54        9.71      4.29 o
   0  13  13      121.74      122.55      7.31 o
   1  13  13       38.01       48.09      5.69 o
   2  13  13       56.34       55.04      5.77 o
   3  13  13       20.46        9.19      4.33 o
   4  13  13       45.19       53.98      6.08 o
   5  13  13        5.35       12.34      4.77 o
   6  13  13       33.27       30.29      7.04 o
  -6  14  13       14.06       24.12     10.13 o
  -5  14  13       51.82       30.64      6.95 o
  -4  14  13       22.82       14.48      5.50 o
  -3  14  13       45.54       52.35      5.99 o
  -2  14  13        2.63        5.03      4.80 o
  -1  14  13       34.97       33.09      4.92 o
   0  14  13       41.34       50.03      5.83 o
   1  14  13      188.52      181.71      8.51 o
   2  14  13        3.22       -2.09      4.21 o
   3  14  13        2.00        6.99      4.39 o
   4  14  13       50.94       49.22      5.63 o
   5  14  13       65.62       67.85      7.32 o
   6  14  13       43.79       51.83      7.66 o
  -6  15  13       31.94       18.56     10.17 o
  -5  15  13        2.66       -5.43      5.93 o
  -4  15  13       29.13       13.50      5.69 o
  -3  15  13       75.45       86.44      7.66 o
  -2  15  13      200.42      218.84      9.40 o
  -1  15  13        2.51       -2.27      4.66 o
   0  15  13       27.60       22.87      5.29 o
   1  15  13      143.79      155.19      8.02 o
   2  15  13      107.45      105.20      8.59 o
   3  15  13      130.22      132.14      7.31 o
   4  15  13       13.40       10.14      4.82 o
   5  15  13        0.11       -2.86      6.45 o
   6  15  13       17.02       20.46      6.71 o
  -5  16  13       23.67       24.21      9.93 o
  -4  16  13       34.89       22.68      6.75 o
  -3  16  13        4.91       -3.43      5.60 o
  -2  16  13       13.06        6.36      5.78 o
  -1  16  13       53.50       56.29      6.24 o
   0  16  13      169.35      171.86      8.62 o
   1  16  13       91.60       86.91      6.78 o
   2  16  13        2.35        2.88      4.82 o
   3  16  13        2.70        1.82      4.95 o
   4  16  13       56.40       63.40      6.11 o
   5  16  13       90.56       81.10      8.87 o
   6  16  13       48.72       19.33     16.78 o
  -5  17  13       17.19        2.83     26.26 o
  -4  17  13        0.07       -1.65      6.21 o
  -3  17  13        7.72       10.23      7.15 o
  -2  17  13       32.74       37.86      8.13 o
  -1  17  13      105.14      114.71      7.81 o
   0  17  13        5.54        7.75      5.20 o
   1  17  13      105.30      110.62      7.93 o
   2  17  13       58.52       61.34      6.45 o
   3  17  13      137.66      136.64     10.14 o
   4  17  13        1.98       -6.33      6.48 o
   5  17  13       22.34       28.89      8.53 o
  -5  18  13        1.67       -8.73     11.85 o
  -4  18  13      126.73      130.99     14.44 o
  -3  18  13       23.11       22.12      7.85 o
  -2  18  13        4.05        2.41      5.47 o
  -1  18  13       52.43       58.00      6.53 o
   0  18  13       80.73       89.02      7.40 o
   1  18  13        0.09        0.68      5.17 o
   2  18  13       15.67       11.25      5.45 o
   3  18  13        3.16        8.34      5.98 o
   4  18  13       65.21       75.29      8.65 o
   5  18  13        6.40       -3.46      9.55 o
  -4  19  13        4.67        6.25     10.57 o
  -3  19  13       45.16       36.92      8.50 o
  -2  19  13        0.04       -3.82      7.34 o
  -1  19  13      126.19      156.37      9.78 o
   0  19  13        0.13        0.72      5.72 o
   1  19  13        1.86       -0.64      7.07 o
   2  19  13        1.46       -1.44      5.76 o
   3  19  13       61.77       68.44      8.60 o
   4  19  13        0.04       -7.65      7.65 o
  -3  20  13        2.09        3.43      9.53 o
  -2  20  13        7.91       11.98      9.71 o
  -1  20  13        3.37        6.33      6.29 o
   0  20  13       80.53       84.13      9.56 o
   1  20  13       23.84       22.99      6.73 o
   2  20  13       11.28        6.84      8.09 o
   3  20  13        0.44       -3.28      9.15 o
   4  20  13       36.69       44.87     17.87 o
  -3  21  13       44.61       25.17     15.68 o
  -2  21  13       23.51       14.23     16.41 o
  -1  21  13       24.53       17.04      7.62 o
   0  21  13        4.95        9.24     10.70 o
   1  21  13        0.47       -2.15      9.76 o
   2  21  13       33.15       36.12     10.78 o
   3  21  13       63.96       61.01     14.41 o
  -1  22  13       21.69       40.12     17.14 o
   0  22  13       27.38       43.41     17.87 o
   1  22  13       26.45       26.74     11.05 o
   2  22  13       10.49       24.07     15.32 o
  -6   0  14       97.15      107.10     24.62 o
  -4   0  14        4.27        1.11      7.84 o
  -2   0  14       43.63       21.52      5.98 o
   0   0  14        5.67       -4.54      4.54 o
   2   0  14     1211.79     1176.79     29.31 o
   4   0  14      137.64      144.81     10.71 o
   6   0  14        2.44       -6.67      6.67 o
  -7   1  14       31.18       20.73      6.77 o
  -6   1  14       14.77       13.06      6.24 o
  -5   1  14       76.82       81.47      7.59 o
  -4   1  14       31.47       15.51      5.87 o
  -3   1  14        3.00       -4.01      4.01 o
  -2   1  14       53.36       50.92      4.05 o
  -1   1  14      316.59      315.88     10.67 o
   0   1  14       24.02       26.36      3.74 o
   1   1  14      396.47      425.18      9.41 o
   2   1  14      116.35      113.87      5.72 o
   3   1  14       16.95       12.74      4.38 o
   4   1  14       31.23       37.76      5.92 o
   5   1  14       21.18        9.15      4.46 o
   6   1  14       25.81       20.50      5.65 o
   7   1  14        2.59        5.47     11.09 o
  -7   2  14       13.79        4.11      8.38 o
  -6   2  14       95.50       99.18      8.52 o
  -5   2  14       19.65       15.51      6.05 o
  -4   2  14        6.13        5.37      4.86 o
  -3   2  14      300.30      293.48      9.09 o
  -2   2  14      242.06      262.51      8.04 o
  -1   2  14      106.89      104.09      5.15 o
   0   2  14        1.69        1.19      3.34 o
   1   2  14        4.33        4.49      3.49 o
   2   2  14      553.50      583.13     11.44 o
   3   2  14       41.58       42.82      5.21 o
   4   2  14      119.95      127.70      7.12 o
   5   2  14        1.85        3.61      4.51 o
   6   2  14       14.02        9.69      5.84 o
   7   2  14       18.14       20.43     11.61 o
  -7   3  14        2.68       -8.36      8.36 o
  -6   3  14       17.80       13.15      6.36 o
  -5   3  14       37.42       47.49      6.97 o
  -4   3  14      170.89      162.29      8.60 o
  -3   3  14       15.11        8.76      4.35 o
  -2   3  14       76.93       83.01      5.00 o
  -1   3  14       62.63       59.81      4.39 o
   0   3  14      206.11      206.95      7.35 o
   1   3  14      284.18      267.77      9.07 o
   2   3  14       76.44       76.23      5.02 o
   3   3  14        4.12        1.71      3.87 o
   4   3  14      185.42      207.17      8.54 o
   5   3  14       59.60       68.45      7.76 o
   6   3  14       74.54       87.30      9.99 o
   7   3  14        1.21      -10.94     16.05 o
  -7   4  14       57.88       41.76     10.57 o
  -6   4  14       27.03       17.81      5.73 o
  -5   4  14       25.04       24.34      5.57 o
  -4   4  14        1.12        0.11      4.85 o
  -3   4  14      373.98      410.74     10.44 o
  -2   4  14      142.12      139.31      6.26 o
  -1   4  14      255.57      279.74      8.09 o
   0   4  14        2.21        3.41      3.39 o
   1   4  14        5.11        6.23      4.45 o
   2   4  14       20.76       20.82      4.13 o
   3   4  14      401.50      412.63     12.22 o
   4   4  14       87.90       99.73      6.68 o
   5   4  14        6.94       11.24      4.69 o
   6   4  14        0.18        2.21      5.47 o
   7   4  14       43.33       18.67     13.31 o
  -7   5  14        0.97        3.81      9.13 o
  -6   5  14       44.70       49.26      7.36 o
  -5   5  14        3.00        7.22      5.08 o
  -4   5  14      210.84      233.54     10.00 o
  -3   5  14       57.77       52.89      5.72 o
  -2   5  14        0.61       -3.43      3.43 o
  -1   5  14       77.15       89.18      6.69 o
   0   5  14      433.62      459.65      9.83 o
   1   5  14       35.11       30.67      5.34 o
   2   5  14       34.71       30.60      5.46 o
   3   5  14       37.25       44.68      5.57 o
   4   5  14      138.66      142.17      7.51 o
   5   5  14       62.01       65.67     10.17 o
   6   5  14       89.17       79.23      7.85 o
   7   5  14        1.03        1.63      8.30 o
  -7   6  14       51.33       54.04     13.50 o
  -6   6  14        0.47       -5.88      5.88 o
  -5   6  14       10.17       13.12      5.35 o
  -4   6  14       24.56       20.27      5.63 o
  -3   6  14      320.25      370.40     10.97 o
  -2   6  14        7.58       -0.98      4.10 o
  -1   6  14      363.03      407.80     13.23 o
   0   6  14        3.98        5.24      4.33 o
   1   6  14       66.53       50.64      5.89 o
   2   6  14        1.46       -3.09      4.05 o
   3   6  14      438.15      451.97     12.78 o
   4   6  14       20.41       14.78      7.20 o
   5   6  14        0.01       -2.44      4.49 o
   6   6  14        1.33       -2.62      5.52 o
   7   6  14      106.81       89.58     14.04 o
  -7   7  14        0.02        9.49      9.39 o
  -6   7  14       66.06       75.71     13.32 o
  -5   7  14        0.38        2.21      5.21 o
  -4   7  14      273.52      314.40     12.85 o
  -3   7  14        3.11       -4.45      4.45 o
  -2   7  14        5.04        3.06      3.98 o
  -1   7  14       13.46       13.19      4.24 o
   0   7  14      484.58      483.53     10.26 o
   1   7  14        1.15       -1.39      3.83 o
   2   7  14       34.02       34.10      5.01 o
   3   7  14       18.97       13.95      7.48 o
   4   7  14      240.04      274.35     17.22 o
   5   7  14        1.81        8.89      4.76 o
   6   7  14       53.96       61.66      7.62 o
   7   7  14        0.53        7.24      9.00 o
  -7   8  14       32.47       16.68      9.76 o
  -6   8  14        8.84       -2.40      6.24 o
  -5   8  14        0.24        2.96      5.31 o
  -4   8  14        4.40        6.94      5.29 o
  -3   8  14      154.23      160.24      7.98 o
  -2   8  14       42.79       29.58      4.81 o
  -1   8  14      305.16      335.77      8.84 o
   0   8  14       72.77       89.01      5.83 o
   1   8  14       55.25       64.49      5.24 o
   2   8  14       23.26        9.86      4.05 o
   3   8  14       20.99       14.02      4.83 o
   4   8  14        5.77        4.34      4.80 o
   5   8  14        0.21        0.78      4.67 o
   6   8  14        2.63        1.65      6.65 o
   7   8  14       87.62       76.07     11.81 o
  -7   9  14        0.92       -4.94      8.31 o
  -6   9  14       18.92       18.95      6.83 o
  -5   9  14       49.81       38.10      6.26 o
  -4   9  14       53.35       57.12      6.56 o
  -3   9  14       36.71       39.42      5.52 o
  -2   9  14        4.31        4.44      3.91 o
  -1   9  14       74.36       73.99      5.38 o
   0   9  14      138.04      141.69      6.91 o
   1   9  14       48.59       50.15      4.85 o
   2   9  14      100.82      106.36      6.67 o
   3   9  14        1.61        6.23      4.18 o
   4   9  14       66.66       78.05      6.49 o
   5   9  14       42.14       37.88      6.69 o
   6   9  14       20.61       26.49      6.77 o
   7   9  14        2.31        4.38      9.05 o
  -6  10  14       22.49        3.48      9.27 o
  -5  10  14        1.31       -5.27      5.27 o
  -4  10  14        7.96        3.33      5.10 o
  -3  10  14       38.17       33.41      5.60 o
  -2  10  14      154.21      160.00      6.98 o
  -1  10  14      112.20      125.73      6.88 o
   0  10  14       38.73       42.89      5.03 o
   1  10  14       53.09       45.83      5.03 o
   2  10  14      113.70      119.41      6.49 o
   3  10  14       33.87       45.47      5.09 o
   4  10  14       98.19       83.50      6.30 o
   5  10  14        1.32        4.20      4.94 o
   6  10  14       37.15       40.51      7.05 o
  -6  11  14        0.06        1.45      9.39 o
  -5  11  14       87.57       73.24      9.66 o
  -4  11  14       12.18        5.06      5.17 o
  -3  11  14       75.40       81.01      6.54 o
  -2  11  14        0.61       -3.97      4.51 o
  -1  11  14       92.48       81.50      5.47 o
   0  11  14      110.92      122.87      7.17 o
   1  11  14       62.41       61.82      6.20 o
   2  11  14       17.86       18.87      4.42 o
   3  11  14       25.78       22.09      4.73 o
   4  11  14        0.54        5.42      4.50 o
   5  11  14      101.72       88.29      7.06 o
   6  11  14       13.20       16.07      6.55 o
  -6  12  14       30.58        9.03      9.79 o
  -5  12  14        1.78        0.41      6.10 o
  -4  12  14        7.84        2.34      5.14 o
  -3  12  14        0.06        2.08      4.86 o
  -2  12  14      228.76      245.56     10.84 o
  -1  12  14        3.63        0.61      3.84 o
   0  12  14       34.12       29.34      5.36 o
   1  12  14        4.06        7.91      4.72 o
   2  12  14       99.98      100.89      6.83 o
   3  12  14       18.26       14.84      4.67 o
   4  12  14       16.25       10.11      4.79 o
   5  12  14        5.90       11.36      5.31 o
   6  12  14       54.41       54.10      8.80 o
  -6  13  14        1.03       -6.98     16.23 o
  -5  13  14       64.31       56.64      8.01 o
  -4  13  14        0.58       -0.33      5.30 o
  -3  13  14      115.04      116.42      7.58 o
  -2  13  14        3.98        6.50      5.04 o
  -1  13  14       57.12       68.40      5.96 o
   0  13  14        3.05        3.92      4.87 o
   1  13  14       71.51       58.61      6.07 o
   2  13  14        2.30       -4.32      4.61 o
   3  13  14        1.33       -1.15      4.46 o
   4  13  14       51.78       51.99      5.72 o
   5  13  14      198.15      218.16     13.53 o
   6  13  14        0.14        2.50      7.15 o
  -5  14  14        3.38        2.33      9.79 o
  -4  14  14       24.48       20.70      6.60 o
  -3  14  14       14.91       21.35      6.58 o
  -2  14  14      123.82      121.55      8.62 o
  -1  14  14        3.30        7.58      4.94 o
   0  14  14        1.41       -0.03      4.87 o
   1  14  14       57.99       56.43      6.07 o
   2  14  14       73.71      101.12      7.15 o
   3  14  14       11.94       13.61      4.86 o
   4  14  14        4.37        3.35      5.76 o
   5  14  14        9.08       16.45      6.20 o
  -5  15  14       28.19       19.15     10.28 o
  -4  15  14       16.67       -0.61      7.63 o
  -3  15  14       20.05       25.93      6.78 o
  -2  15  14        0.07        7.97      6.43 o
  -1  15  14       15.27       12.77      5.49 o
   0  15  14      128.34      127.28      7.95 o
   1  15  14      165.65      160.60      8.49 o
   2  15  14       26.25       30.85      5.71 o
   3  15  14        3.77        3.03      4.65 o
   4  15  14       17.33       20.60      6.43 o
   5  15  14       84.50      104.67      9.28 o
  -5  16  14        8.61       -0.60     15.32 o
  -4  16  14        0.53        0.84      7.63 o
  -3  16  14        3.51       -3.46      6.93 o
  -2  16  14      100.04      107.35      9.51 o
  -1  16  14       25.59       32.86      6.05 o
   0  16  14        8.43        7.18      5.37 o
   1  16  14       47.88       45.20      6.29 o
   2  16  14       12.04       12.56      5.43 o
   3  16  14      103.04      106.12      7.68 o
   4  16  14       17.76       24.78      7.26 o
   5  16  14        1.23        3.65      7.91 o
  -4  17  14       87.89       84.26     18.60 o
  -3  17  14        1.15       -5.25      7.08 o
  -2  17  14        1.22        5.71      7.33 o
  -1  17  14        6.72        1.73      5.95 o
   0  17  14      130.50      136.54      8.40 o
   1  17  14       10.85       -2.77      5.27 o
   2  17  14        7.53       -5.07      5.07 o
   3  17  14        4.76        4.59      6.16 o
   4  17  14       37.48       26.99     16.59 o
  -4  18  14        0.38       -1.46     12.40 o
  -3  18  14       87.22       93.07     12.89 o
  -2  18  14        0.52       -6.23     13.31 o
  -1  18  14      113.31      110.72     10.16 o
   0  18  14        0.13        0.11      6.20 o
   1  18  14       14.18       10.69      6.90 o
   2  18  14        4.04        2.40      6.32 o
   3  18  14      105.27      100.46     11.13 o
   4  18  14       11.37       11.90      8.28 o
  -3  19  14        8.47       20.43     15.68 o
  -2  19  14        0.63       -0.53     10.33 o
  -1  19  14        2.83        0.42      8.91 o
   0  19  14       86.64      102.09     12.00 o
   1  19  14        3.25       -0.92      7.81 o
   2  19  14       31.06       25.61     10.70 o
   3  19  14        0.01        3.74      9.91 o
  -1  20  14       41.10       31.92     11.86 o
   0  20  14        0.46      -14.59     14.59 o
   1  20  14        5.74       -4.79     10.03 o
   2  20  14        1.47        4.37      9.53 o
   0  21  14       41.79       20.43     17.14 o
   1  21  14        2.33       -4.38     13.13 o
  -7   0  15        4.17        0.36     12.77 o
  -5   0  15       82.81       58.50     10.96 o
  -3   0  15        1.70       -2.15      6.12 o
  -1   0  15       23.93       21.76      7.22 o
   1   0  15      513.30      530.96     26.51 o
   3   0  15       98.34       97.61      9.54 o
   5   0  15      171.20      180.21     12.16 o
   7   0  15        0.70        3.28     16.78 o
  -7   1  15        5.46        9.00      9.27 o
  -6   1  15       63.53       72.29     10.23 o
  -5   1  15        0.17       -1.40      5.77 o
  -4   1  15       20.75       16.24      5.60 o
  -3   1  15        1.26       -3.78      3.78 o
  -2   1  15      176.36      179.11      9.04 o
  -1   1  15       82.40       91.93      6.66 o
   0   1  15        4.02       -3.55      3.55 o
   1   1  15       37.39       46.41      5.42 o
   2   1  15      229.50      235.98      9.15 o
   3   1  15       19.70       22.56      5.03 o
   4   1  15        3.09        6.16      5.05 o
   5   1  15        0.68       -3.46      5.20 o
   6   1  15       18.66       10.10      6.34 o
   7   1  15        8.85        7.30     16.41 o
  -7   2  15        2.79       -2.47      8.90 o
  -6   2  15        1.38        5.23      6.35 o
  -5   2  15       67.09       77.64      7.22 o
  -4   2  15       66.85       59.37      6.71 o
  -3   2  15        1.14       -4.68      4.68 o
  -2   2  15       61.10       54.96      5.73 o
  -1   2  15      183.10      203.72      8.81 o
   0   2  15       67.97       62.25      6.51 o
   1   2  15      245.67      249.85     10.33 o
   2   2  15       71.53       79.14      7.91 o
   3   2  15        9.73        5.14      5.03 o
   4   2  15       22.28       29.05      5.77 o
   5   2  15       60.71       70.87      6.45 o
   6   2  15       13.44       10.18      6.63 o
   7   2  15        0.06      -15.32     15.32 o
  -7   3  15       34.24       30.99     12.04 o
  -6   3  15       20.20        8.29      6.19 o
  -5   3  15        5.08        1.39      5.13 o
  -4   3  15        2.89        1.87      5.08 o
  -3   3  15      114.58       94.61      6.75 o
  -2   3  15       71.77       66.76      6.10 o
  -1   3  15      145.33      156.74      8.00 o
   0   3  15        5.08       -3.25      5.10 o
   1   3  15       32.84       38.85      7.28 o
   2   3  15      324.75      339.17     11.36 o
   3   3  15       93.04       91.96      7.10 o
   4   3  15       20.34       15.26      5.19 o
   5   3  15        0.53       -2.51      4.86 o
   6   3  15       32.53       27.05      7.61 o
   7   3  15       38.30       49.14     10.53 o
  -6   4  15       24.16       27.21      6.82 o
  -5   4  15       15.61       15.49      5.62 o
  -4   4  15      189.11      177.78      9.25 o
  -3   4  15        9.87       16.44      5.21 o
  -2   4  15       33.65       20.62      4.59 o
  -1   4  15      139.15      144.67      7.00 o
   0   4  15      354.85      370.25     12.96 o
   1   4  15       21.00       18.77      6.40 o
   2   4  15       25.03       23.10      5.53 o
   3   4  15        4.39        7.43      4.68 o
   4   4  15       87.53       89.30      6.75 o
   5   4  15       24.69       27.18      5.54 o
   6   4  15       95.65       88.09      9.38 o
   7   4  15        0.12        2.40      8.54 o
  -6   5  15       10.79        3.06      8.50 o
  -5   5  15       10.21        7.06      5.49 o
  -4   5  15       15.13       21.72      5.68 o
  -3   5  15      182.58      191.46      8.78 o
  -2   5  15       15.62        5.65      4.74 o
  -1   5  15      123.81      123.16      7.50 o
   0   5  15        0.14        9.41      5.33 o
   1   5  15       20.54       22.89      5.50 o
   2   5  15       49.06       49.28      5.73 o
   3   5  15      237.07      239.30     10.13 o
   4   5  15       78.50       84.01      6.68 o
   5   5  15        7.10        2.04      4.91 o
   6   5  15        1.64        6.71      6.93 o
  -6   6  15       39.49       28.01     10.42 o
  -5   6  15        0.60       -3.10      5.36 o
  -4   6  15      214.86      218.24     10.20 o
  -3   6  15       13.70        5.97      4.89 o
  -2   6  15        7.95        5.94      4.77 o
  -1   6  15       31.73       29.44      5.35 o
   0   6  15      412.35      484.67     13.80 o
   1   6  15        2.07       -4.64      4.64 o
   2   6  15        6.95        6.68      4.65 o
   3   6  15        0.24        0.10      4.63 o
   4   6  15      210.14      214.85      9.97 o
   5   6  15        9.08        7.42      4.97 o
   6   6  15       64.27       82.77      9.39 o
  -6   7  15        0.06        5.36      9.15 o
  -5   7  15        2.47        5.76      6.09 o
  -4   7  15        0.02       -3.11      5.16 o
  -3   7  15      118.63      123.46      7.52 o
  -2   7  15        9.45        6.01      5.45 o
  -1   7  15      211.14      216.95      9.23 o
   0   7  15       34.00       39.81      5.60 o
   1   7  15       26.54       22.54      5.59 o
   2   7  15        1.97       -1.96      4.30 o
   3   7  15       95.04      103.35      8.12 o
   4   7  15       39.34       47.64      6.06 o
   5   7  15        3.18       -2.47      4.95 o
   6   7  15        6.14       -1.25      6.83 o
  -6   8  15       12.22       12.06      9.27 o
  -5   8  15       24.51       19.97      6.67 o
  -4   8  15       55.70       57.80      9.26 o
  -3   8  15       15.23       13.00      5.14 o
  -2   8  15       10.95        4.21      5.35 o
  -1   8  15       42.76       43.34      5.13 o
   0   8  15      248.69      267.89      9.90 o
   1   8  15        2.40        0.51      4.88 o
   2   8  15       33.63       38.42      5.75 o
   3   8  15        5.00        1.47      4.67 o
   4   8  15        9.67        5.10      6.36 o
   5   8  15       10.00       13.81      5.81 o
   6   8  15       13.44       16.09      7.53 o
  -6   9  15       11.31        9.48     10.06 o
  -5   9  15        0.06       -3.54      6.09 o
  -4   9  15        0.44       -4.02      5.23 o
  -3   9  15       72.81       54.83      6.20 o
  -2   9  15      109.16      111.51      8.10 o
  -1   9  15      128.72      124.20      6.86 o
   0   9  15        0.31        2.55      4.26 o
   1   9  15        0.89        2.90      4.25 o
   2   9  15       88.93       79.61      6.42 o
   3   9  15      122.22      150.49      9.32 o
   4   9  15        0.51       -2.95      4.88 o
   5   9  15       25.43       19.05      6.32 o
   6   9  15       24.49       25.97      9.44 o
  -6  10  15        5.61        8.83      9.65 o
  -5  10  15       71.32       50.92      7.93 o
  -4  10  15       15.80       10.15      5.49 o
  -3  10  15       54.67       65.74      7.14 o
  -2  10  15        5.06        7.90      5.64 o
  -1  10  15       26.80       16.16      4.43 o
   0  10  15       48.23       50.47      5.41 o
   1  10  15       38.02       41.66      5.10 o
   2  10  15        7.42       10.65      4.51 o
   3  10  15       57.92       61.04      5.91 o
   4  10  15        0.90       -2.78      5.23 o
   5  10  15      208.15      220.86     10.69 o
   6  10  15       10.47       11.50      7.68 o
  -5  11  15        1.35       17.27      9.67 o
  -4  11  15       13.22       18.53      6.36 o
  -3  11  15       70.99       91.24      9.16 o
  -2  11  15      110.71      112.43      8.35 o
  -1  11  15       11.52        7.21      4.32 o
   0  11  15       33.21       31.33      5.06 o
   1  11  15        6.91        4.85      4.49 o
   2  11  15      185.59      191.60      8.86 o
   3  11  15        1.62        5.05      4.66 o
   4  11  15       45.66       33.27      5.92 o
   5  11  15       30.42       29.07      8.18 o
  -5  12  15       60.94       61.49     11.86 o
  -4  12  15        2.67       -2.09      6.05 o
  -3  12  15      103.16      105.08      8.84 o
  -2  12  15        1.76        4.21      5.72 o
  -1  12  15      107.40      111.09      6.85 o
   0  12  15        9.91        8.35      4.58 o
   1  12  15      117.42      128.73      7.10 o
   2  12  15        8.99       14.09      5.23 o
   3  12  15       22.53       23.87      4.98 o
   4  12  15       41.44       45.65      6.93 o
   5  12  15      123.42      126.98     10.44 o
  -5  13  15        0.10        6.23      9.41 o
  -4  13  15       12.30       20.64      7.11 o
  -3  13  15        0.36       -6.70      6.70 o
  -2  13  15       76.42       75.20      7.72 o
  -1  13  15        1.19       -1.55      4.54 o
   0  13  15        0.46       -1.71      4.50 o
   1  13  15        0.02       -0.43      4.54 o
   2  13  15      162.67      170.02      8.83 o
   3  13  15        3.00        2.81      4.71 o
   4  13  15       87.42      104.52      7.72 o
   5  13  15        7.91        7.16      7.86 o
  -4  14  15        5.83       -3.29      7.88 o
  -3  14  15       14.40       10.23      7.35 o
  -2  14  15        0.03       -3.16      7.28 o
  -1  14  15       51.73       53.13      7.35 o
   0  14  15       27.06       28.43      5.82 o
   1  14  15       52.42       63.31      6.53 o
   2  14  15        0.33        2.12      4.90 o
   3  14  15       10.06       11.54      5.58 o
   4  14  15        3.57       16.27      6.96 o
   5  14  15       50.27       63.47     19.70 o
  -4  15  15        2.93       -1.75      9.48 o
  -3  15  15        7.97        1.52      6.78 o
  -2  15  15       68.26       76.42     14.59 o
  -1  15  15       25.66       23.12      6.42 o
   0  15  15        0.10       -4.21      5.03 o
   1  15  15        1.38       -2.42      5.14 o
   2  15  15       73.17       67.62      7.53 o
   3  15  15       22.02        4.82      7.05 o
   4  15  15       14.71       24.41      7.42 o
  -4  16  15       50.56       17.14     14.59 o
  -3  16  15        6.52       -8.76      8.76 o
  -2  16  15        5.15       -4.62      9.55 o
  -1  16  15        2.01        1.07      8.55 o
   0  16  15       59.00       64.67      8.80 o
   1  16  15        0.46       -5.37      6.53 o
   2  16  15        9.70       13.31      7.28 o
   3  16  15       11.40       14.34      8.37 o
   4  16  15       31.41       23.08      8.85 o
  -3  17  15      118.00      102.13     19.70 o
  -2  17  15        0.25        7.69      9.97 o
  -1  17  15       33.26       54.65     12.74 o
   0  17  15        0.01        4.77      7.69 o
   1  17  15        5.79       14.70      8.68 o
   2  17  15        1.70       -5.92      9.27 o
   3  17  15       64.50       70.58     18.53 o
  -1  18  15        0.67        0.67     10.82 o
   0  18  15      109.65      127.61     15.34 o
   1  18  15        0.11        8.56     14.77 o
   2  18  15       53.59       63.60     12.25 o
  -1  19  15       68.37       86.81     19.70 o
   0  19  15        0.35       30.64     16.41 o
   1  19  15       15.49       28.27     11.16 o
  -6   0  16       41.02       43.77     14.96 o
  -4   0  16       54.51       44.31      8.40 o
  -2   0  16      289.82      315.80     19.09 o
   0   0  16        0.60       -4.46      6.40 o
   2   0  16      165.61      173.60     11.65 o
   4   0  16        8.04        6.17      8.41 o
   6   0  16       51.50       42.68     13.50 o
  -6   1  16        0.28        0.36      9.03 o
  -5   1  16       78.38       76.99     10.15 o
  -4   1  16        7.27        6.96      5.12 o
  -3   1  16       44.88       49.79      6.45 o
  -2   1  16        3.52        6.07      6.44 o
  -1   1  16       37.04       36.93      6.31 o
   0   1  16       21.61        9.31      5.60 o
   1   1  16      117.07      113.98      7.84 o
   2   1  16        1.82        5.74      5.01 o
   3   1  16       26.12       26.33      6.00 o
   4   1  16        1.56        1.37      5.50 o
   5   1  16       79.77      110.83     12.54 o
   6   1  16        1.92       -1.82      7.86 o
  -6   2  16       34.07       42.86     10.96 o
  -5   2  16        0.61       -6.08      6.08 o
  -4   2  16       47.78       41.45      6.55 o
  -3   2  16       40.09       31.90      6.06 o
  -2   2  16       73.67       83.41      8.60 o
  -1   2  16       30.53       20.84      5.91 o
   0   2  16        0.64        3.16      5.49 o
   1   2  16       77.29       75.14      8.24 o
   2   2  16      141.26      139.17     11.87 o
   3   2  16       68.34       74.71      8.00 o
   4   2  16        6.75        7.55      5.65 o
   5   2  16        2.66       -0.26      5.74 o
   6   2  16       26.60       15.96      8.38 o
  -6   3  16        8.37        4.85     14.77 o
  -5   3  16       28.72       30.68      7.42 o
  -4   3  16       66.97       69.85      7.15 o
  -3   3  16        8.04       10.96      5.57 o
  -2   3  16       20.78       16.47      6.05 o
  -1   3  16      224.93      225.02     16.63 o
   0   3  16      158.59      173.60      9.33 o
   1   3  16      101.39      100.27     11.05 o
   2   3  16       23.92       11.30      5.36 o
   3   3  16       12.62       19.17      5.99 o
   4   3  16        3.90       -1.52      5.50 o
   5   3  16       49.66       50.28      7.52 o
   6   3  16       22.92       16.95      7.64 o
  -6   4  16        6.00       14.34     12.77 o
  -5   4  16        4.17       -0.74      6.21 o
  -4   4  16        3.62       -1.00      5.60 o
  -3   4  16       57.41       60.90      6.80 o
  -2   4  16       91.19       97.54      7.91 o
  -1   4  16      115.86      119.15      8.40 o
   0   4  16        0.10        5.61      5.41 o
   1   4  16       60.92       61.85      7.02 o
   2   4  16       61.23       59.12      6.55 o
   3   4  16      131.26      153.66      9.03 o
   4   4  16       37.94       22.08      6.04 o
   5   4  16        1.05       -5.62      5.62 o
   6   4  16       22.06       31.01      8.12 o
  -6   5  16       19.87       12.63     10.58 o
  -5   5  16       15.07       13.65      6.78 o
  -4   5  16       74.23       70.06      7.36 o
  -3   5  16        2.01       -1.39      5.58 o
  -2   5  16        1.31        4.94      5.64 o
  -1   5  16       63.28       59.25      7.03 o
   0   5  16      221.10      257.16     11.13 o
   1   5  16       76.63       84.69      7.35 o
   2   5  16        3.69       -4.94      4.94 o
   3   5  16        7.66        6.37      5.16 o
   4   5  16       21.07       16.32      7.97 o
   5   5  16        1.30       -5.33      5.33 o
   6   5  16       34.82       17.97      7.88 o
  -6   6  16        1.67       12.40     14.96 o
  -5   6  16        1.33       -5.70      7.35 o
  -4   6  16        0.28       -0.03      5.53 o
  -3   6  16       85.82       93.72      8.68 o
  -2   6  16       14.75        9.32      5.82 o
  -1   6  16      142.10      168.96      8.60 o
   0   6  16        5.71        3.49      5.54 o
   1   6  16       29.25       30.56      6.04 o
   2   6  16        0.91       -5.06      6.09 o
   3   6  16       67.62       71.76      6.70 o
   4   6  16       12.20        6.58      5.53 o
   5   6  16        2.57        1.37      5.85 o
   6   6  16        3.01       -6.37      8.49 o
  -5   7  16        2.95       -3.50      9.50 o
  -4   7  16       38.74       28.19      7.29 o
  -3   7  16        4.99        6.38      6.58 o
  -2   7  16        2.85       -2.56      5.35 o
  -1   7  16        1.31        4.03      4.95 o
   0   7  16      104.15      113.03      8.29 o
   1   7  16        0.31        8.36      6.17 o
   2   7  16       11.93       17.14      5.33 o
   3   7  16       20.09       19.83      5.57 o
   4   7  16       18.63       14.37      5.57 o
   5   7  16       10.68        6.70      5.99 o
  -5   8  16        0.26       -8.61      8.61 o
  -4   8  16        1.77       -2.64      6.24 o
  -3   8  16       53.07       63.77      7.97 o
  -2   8  16       23.92       14.99      6.08 o
  -1   8  16      122.43      111.45      7.51 o
   0   8  16       31.81       29.06      6.17 o
   1   8  16       13.02        9.18      5.50 o
   2   8  16       43.98       39.99      6.01 o
   3   8  16       40.23       34.15      5.89 o
   4   8  16       54.06       47.09      6.93 o
   5   8  16        0.12        1.62      6.92 o
  -5   9  16       37.42       25.60     16.96 o
  -4   9  16       60.15       53.13      8.10 o
  -3   9  16       16.23       13.62      6.67 o
  -2   9  16        2.52        1.62      5.65 o
  -1   9  16       31.03       38.50      5.97 o
   0   9  16       69.16       66.76      6.38 o
   1   9  16       39.36       30.66      6.21 o
   2   9  16       11.76       11.00      5.21 o
   3   9  16       93.30       96.81      7.34 o
   4   9  16       95.88      103.39      8.36 o
   5   9  16       56.35       48.78      8.96 o
  -5  10  16        0.04       -9.24      9.24 o
  -4  10  16       12.80       19.73      7.12 o
  -3  10  16       51.49       43.44      8.83 o
  -2  10  16       91.98       97.98      8.39 o
  -1  10  16       11.57       12.19      5.74 o
   0  10  16       17.42       19.67      5.32 o
   1  10  16        0.77        5.87      5.52 o
   2  10  16      119.35      114.28      7.63 o
   3  10  16       11.25       11.07      5.37 o
   4  10  16       31.44       45.35      7.18 o
   5  10  16        3.44        3.94      8.96 o
  -4  11  16       10.86        1.47      7.64 o
  -3  11  16       25.43       21.90      8.00 o
  -2  11  16        0.30       -3.12      6.49 o
  -1  11  16      112.66      116.61     11.17 o
   0  11  16        4.20        2.04      4.91 o
   1  11  16       71.14       75.31      8.75 o
   2  11  16        1.38        4.49      5.09 o
   3  11  16       43.57       38.09      6.73 o
   4  11  16       36.28       42.61      9.17 o
   5  11  16      114.30      169.61     24.44 o
  -4  12  16       12.05        9.17      9.87 o
  -3  12  16       37.89       41.98     11.01 o
  -2  12  16       96.77      101.04     11.33 o
  -1  12  16        2.06        7.93      5.35 o
   0  12  16        6.55        2.21      4.80 o
   1  12  16        1.76        3.44      4.72 o
   2  12  16      127.55      125.56      9.85 o
   3  12  16        5.09        9.31      5.59 o
   4  12  16       36.90       30.05     10.72 o
  -4  13  16        0.23        3.28     13.50 o
  -3  13  16        4.74       -2.59      7.51 o
  -2  13  16        0.51        6.12     10.39 o
  -1  13  16       40.09       37.09      8.22 o
   0  13  16        0.08       -5.18      5.18 o
   1  13  16       77.65       85.38      7.32 o
   2  13  16        1.52        1.43      5.53 o
   3  13  16       30.07       26.34      7.56 o
   4  13  16        3.88        0.61      7.82 o
  -3  14  16        0.14      -12.77     13.13 o
  -2  14  16       56.43       42.64     11.83 o
  -1  14  16        5.60       -2.67      7.42 o
   0  14  16       11.14       12.60      6.39 o
   1  14  16        0.72        3.13      7.35 o
   2  14  16      123.50      146.55     14.34 o
   3  14  16        7.32        4.54      7.04 o
  -2  15  16        8.59       17.51     13.13 o
  -1  15  16       22.45       26.54      8.05 o
   0  15  16       11.06        5.67      6.93 o
   1  15  16        7.59        5.63      7.83 o
   2  15  16        0.13        8.02      8.18 o
   3  15  16       10.85        6.99      7.05 o
  -1  16  16       28.18       35.97     11.89 o
   0  16  16        0.74       -4.93     11.65 o
   1  16  16        0.34        1.26      7.99 o
   2  16  16       40.06       45.02      9.56 o
  -1  17  16        4.31       10.42     17.51 o
   0  17  16       18.98       15.32     10.92 o
   1  17  16        0.19        0.76      9.64 o
  -3   0  17       24.93       14.23     13.50 o
  -1   0  17      138.92      151.65     15.27 o
   1   0  17       88.71       77.39     12.31 o
   3   0  17        7.92       17.14     12.04 o
   5   0  17       89.21       83.17     17.14 o
  -5   1  17        1.13       -5.65      9.80 o
  -4   1  17       21.94       23.80      6.92 o
  -3   1  17        8.20        2.87      9.02 o
  -2   1  17      174.19      192.52     14.77 o
  -1   1  17        4.91        3.45      5.93 o
   0   1  17        0.13       -2.72      5.31 o
   1   1  17        4.06        2.45      5.30 o
   2   1  17      109.25      106.06      8.29 o
   3   1  17        6.33       -0.63      6.30 o
   4   1  17       23.43       15.64      7.08 o
   5   1  17        0.28       -1.42      8.61 o
  -5   2  17       47.79       48.45     11.60 o
  -4   2  17        5.77       13.94      6.72 o
  -3   2  17       24.74        6.14      9.41 o
  -2   2  17        0.76        0.10      6.38 o
  -1   2  17       58.88       61.01      7.22 o
   0   2  17       63.47       67.68      8.26 o
   1   2  17       59.73       56.56      7.06 o
   2   2  17        0.28       -1.22      5.40 o
   3   2  17       27.45       28.20      6.48 o
   4   2  17       17.84       19.05      6.43 o
   5   2  17       52.38       53.07     11.13 o
  -5   3  17        0.01       -3.77      9.50 o
  -4   3  17       14.64       16.20      6.78 o
  -3   3  17       60.71       49.15      8.92 o
  -2   3  17       57.60       70.80      8.64 o
  -1   3  17       16.21       21.53      7.80 o
   0   3  17        0.11       -2.61      5.52 o
   1   3  17       38.46       32.44      6.48 o
   2   3  17       47.35       64.96      7.21 o
   3   3  17       29.27       23.97      6.18 o
   4   3  17       50.66       46.76      7.41 o
   5   3  17        1.36       -1.36      8.90 o
  -5   4  17       23.63        9.30     10.83 o
  -4   4  17        8.25        7.68      6.64 o
  -3   4  17       11.03       27.63      8.28 o
  -2   4  17       32.91       33.18     11.37 o
  -1   4  17      100.40       93.38      8.12 o
   0   4  17       91.45      103.45      8.20 o
   1   4  17       37.98       44.15      6.71 o
   2   4  17        3.62        2.98      5.58 o
   3   4  17       20.96       14.92      6.19 o
   4   4  17       56.99       48.83      7.99 o
   5   4  17       11.44       11.30      9.13 o
  -5   5  17        0.05        2.95      9.39 o
  -4   5  17       18.27       19.68      7.20 o
  -3   5  17      133.90      148.31     11.86 o
  -2   5  17       11.23        8.55      7.11 o
  -1   5  17      102.46       95.28      8.22 o
   0   5  17        8.06       10.95      5.94 o
   1   5  17       64.78       60.83     10.70 o
   2   5  17       12.90       12.54      5.87 o
   3   5  17        2.78       -5.61      5.61 o
   4   5  17        4.11       -1.36      7.29 o
   5   5  17       21.53       28.60     10.05 o
  -5   6  17        1.11        3.58     10.31 o
  -4   6  17       10.46        1.86      7.98 o
  -3   6  17        3.44        7.11      7.51 o
  -2   6  17        9.96        8.69      6.93 o
  -1   6  17        1.81        0.63      5.94 o
   0   6  17      107.24      105.91      8.37 o
   1   6  17        1.99       -1.28      5.63 o
   2   6  17        6.57        3.70      5.57 o
   3   6  17       10.08        7.65      6.07 o
   4   6  17       42.69       35.18      9.00 o
   5   6  17        0.57        3.29      7.69 o
  -4   7  17        1.88       -6.10      9.41 o
  -3   7  17       30.54       12.78      9.79 o
  -2   7  17        2.03       -0.69      6.85 o
  -1   7  17       21.30       23.63      6.59 o
   0   7  17        7.12       14.68      6.02 o
   1   7  17       45.56       40.90      6.81 o
   2   7  17        8.73       11.90      5.99 o
   3   7  17       40.51       31.17      7.41 o
   4   7  17       86.45       96.22     10.80 o
  -4   8  17       51.72       55.94     11.99 o
  -3   8  17       31.97       19.40      9.93 o
  -2   8  17        6.03        7.28      7.07 o
  -1   8  17       39.66       24.67      6.47 o
   0   8  17       95.05       88.79      8.04 o
   1   8  17        8.35       10.97      5.90 o
   2   8  17        2.13        6.21      5.86 o
   3   8  17       13.47       19.34      6.57 o
   4   8  17       62.19       85.34     10.83 o
  -4   9  17        4.28       -3.65     13.13 o
  -3   9  17        8.62        0.38      9.15 o
  -2   9  17       28.07       38.59      9.72 o
  -1   9  17        6.58       15.53      6.14 o
   0   9  17        0.35       -0.70      5.92 o
   1   9  17       42.31       45.47      6.90 o
   2   9  17       46.78       33.09      6.77 o
   3   9  17       73.10       79.28     10.29 o
   4   9  17       15.91        9.16      8.07 o
  -4  10  17       22.07       17.87     15.32 o
  -3  10  17        8.86        8.13     12.58 o
  -2  10  17        4.19       -3.86      8.66 o
  -1  10  17       88.65       83.93      9.49 o
   0  10  17       18.80       30.19      7.76 o
   1  10  17       25.09       35.21      7.66 o
   2  10  17        7.36        4.98      6.07 o
   3  10  17       10.76       14.14      8.20 o
   4  10  17       11.34       17.67      8.50 o
  -2  11  17       89.33       85.84     14.04 o
  -1  11  17        0.32       -7.72      7.72 o
   0  11  17        0.29       -2.48      6.73 o
   1  11  17        0.13       12.71      7.17 o
   2  11  17      117.04      123.45     11.83 o
   3  11  17       40.58       26.18      8.80 o
  -2  12  17        0.00        9.85     13.86 o
  -1  12  17       51.59       45.60     10.03 o
   0  12  17        2.66        4.01      7.02 o
   1  12  17       34.51       38.73     10.94 o
   2  12  17        0.42        8.06      7.87 o
   3  12  17       24.47       20.82      8.71 o
  -1  13  17        1.24      -10.58     13.86 o
   0  13  17        9.35        3.46      9.24 o
   1  13  17        0.02       -7.19      7.19 o
   2  13  17      160.32      176.15     16.16 o
  -1  14  17       38.28       42.57     11.83 o
   0  14  17        4.90       -6.73      7.89 o
   1  14  17       40.32       35.41      9.46 o
   2  14  17        1.89       -1.09     15.68 o
  -4   0  18       14.58       22.62     16.05 o
  -2   0  18      123.24      125.48     21.89 o
   0   0  18        8.01        5.02     21.34 o
   2   0  18      110.22      104.49     13.90 o
   4   0  18       12.78       12.40     14.23 o
  -4   1  18        1.80       -9.39      9.39 o
  -3   1  18       17.68       10.36      9.39 o
  -2   1  18        3.90        5.52     10.75 o
  -1   1  18      116.83      136.42     10.82 o
   0   1  18        1.41       -6.50      6.50 o
   1   1  18       34.54       20.44      7.19 o
   2   1  18        2.15        7.88      6.82 o
   3   1  18        1.69        0.10      8.87 o
   4   1  18       16.75       20.41     10.19 o
  -4   2  18        7.75        0.66      9.65 o
  -3   2  18       23.05       11.38      9.79 o
  -2   2  18      129.61      117.38     12.28 o
  -1   2  18        0.89        4.23      6.24 o
   0   2  18        1.15        4.71      5.85 o
   1   2  18       43.73       43.12     10.18 o
   2   2  18       45.00       43.20      7.20 o
   3   2  18        1.96        7.36      9.39 o
   4   2  18        3.82       -7.16      8.90 o
  -4   3  18        7.68        4.38     14.59 o
  -3   3  18       11.63        1.29      9.27 o
  -2   3  18        6.51        0.43     10.56 o
  -1   3  18        3.86       -2.44      6.22 o
   0   3  18       15.19        7.28      6.11 o
   1   3  18       23.05       26.56      6.64 o
   2   3  18        0.89       -3.74      5.63 o
   3   3  18       13.95       -0.36      9.13 o
   4   3  18       78.88       87.23     13.02 o
  -4   4  18       14.24        5.84     14.96 o
  -3   4  18       68.03       59.26     12.23 o
  -2   4  18       24.08       18.83     12.63 o
  -1   4  18        0.55       -3.51      6.02 o
   0   4  18        3.02        5.06      6.30 o
   1   4  18       54.70       57.48      7.48 o
   2   4  18        3.48       -2.72      6.45 o
   3   4  18       28.94       18.80     18.79 o
   4   4  18        4.61        1.83      9.41 o
  -3   5  18        0.35      -12.04     12.04 o
  -2   5  18       23.04       -5.17     12.58 o
  -1   5  18        0.22        3.68      7.21 o
   0   5  18      125.40      133.94     14.79 o
   1   5  18        0.68        2.84      6.87 o
   2   5  18        5.39       -7.67      7.86 o
   3   5  18       44.90       38.67     10.82 o
  -2   6  18        0.17        1.09     11.60 o
  -1   6  18        8.77       15.22      8.63 o
   0   6  18        9.06       19.15      8.32 o
   1   6  18       39.76       48.64      8.46 o
   2   6  18        0.18        2.49     14.23 o
   3   6  18       81.67      101.99     13.27 o
  -2   7  18       17.08        0.62     11.86 o
  -1   7  18        2.79       -8.08      8.08 o
   0   7  18      123.84      119.01     10.42 o
   1   7  18        1.96       -8.76      8.76 o
   2   7  18        0.01        1.35      9.27 o
   3   7  18       12.86       25.12     10.44 o
  -2   8  18       12.86       22.04     12.51 o
  -1   8  18        8.99       13.54      9.81 o
   0   8  18        1.11       -7.94      7.94 o
   1   8  18       41.97       48.84     11.34 o
   2   8  18       21.91       30.64     10.83 o
   3   8  18       43.17       51.90     20.79 o
  -1   9  18       29.97       46.69     16.78 o
   0   9  18       38.75       48.59     13.13 o
   1   9  18        8.63        8.10     11.31 o
   2   9  18        0.80       18.06      9.79 o
  -1  10  18        0.10       -9.48     13.13 o
   0  10  18        4.09        8.57      9.29 o
   1  10  18       16.85       11.43     10.17 o
   2  10  18       63.80       79.77     28.63 o
  -1  11  18       47.08       76.96     18.97 o
   0  11  18        8.29       13.30     10.44 o
   1  11  18       32.57       36.39     11.31 o
  -1   0  19       23.32       13.13     15.32 o
   1   0  19       17.57       13.86     13.50 o
  -1   1  19        0.26        0.84     10.19 o
   0   1  19        0.09       -1.01      9.24 o
   1   1  19        6.36        1.70      9.41 o
   2   1  19       19.91       20.06     10.32 o
  -1   2  19       32.58       32.36     11.97 o
   0   2  19        1.21       -7.47      9.41 o
   1   2  19       14.37       12.01     10.31 o
   2   2  19        6.15       20.18     10.44 o
  -1   3  19        0.76        5.07     11.85 o
   0   3  19        0.35        0.12     10.05 o
   1   3  19       27.99       39.64     11.86 o
   2   3  19       10.21        1.68      9.41 o
  -1   4  19        1.51       -3.65     13.86 o
   0   4  19       55.67       61.04     12.49 o
   1   4  19        1.12       -4.93      9.93 o
   2   4  19        7.39        9.83      9.76 o
  -1   5  19        0.66        6.20     13.50 o
   0   5  19        1.08       -7.93      9.41 o
   1   5  19       39.44       33.01     10.57 o
  -1   6  19        0.02        0.73     14.23 o
   0   6  19       87.79       90.83     13.54 o
   1   6  19        0.39        2.35     10.17 o
   0   7  19        0.18       16.05     15.32 o
 
